# Supplementary material for: ZFP281 recruits polycomb repressive complex 2 to restrict extraembryonic endoderm potential in safeguarding embryonic stem cell pluripotency
Source: Protein Cell. 2020 Aug 18;12(3):213–9. doi: 10.1007/s13238-020-00775-x (PMC7895869; doi:10.1007/s13238-020-00775-x)
Supplement: Supplementary file 2 — Supplementary material 2 (XLSX 544 kb) [file 13238_2020_775_MOESM2_ESM.xlsx]

## Sheet: Table S1
gene_id	gene	locus	3WT-ESC	2.6Null-ESC	3.34Null-ESC	3.34Null-Rescue-ESC	3WT-cXENp1	2.6Null-cXENp1	3.34Null-cXENp1	3.34Null-Rescue-cXENp1	3WT-cXENp3	2.6Null-cXENp3	3.34Null-cXENp3	3.34Null-Rescue-cXENp3	XEN5	XENB1	p-value	log2FC	log10P	signature
XLOC_016332	Col1a2	chr6:4455696-4491543	0.1	0.1	0.1	0.269943	38.5242	0.562594	2.73607	27.8499	7.23868	107.88	83.9224	333.678	154.231	183.512	4.69452e-05	-10.2109	4.32841	XEN
XLOC_022307	Bgn	chrX:70728973-70741275	0.209501	0.206561	0.1	0.381982	3.24325	4.13106	1.44784	3.05896	7.70916	139.156	89.5108	66.0017	196.513	292.117	0.00113049	-10.0877	2.94673	XEN
XLOC_013550	Enpep	chr3:128972094-129035667	0.1	0.1	0.1	0.1	0.316101	0.667494	0.1	0.1	0.1	4.77216	5.21528	0.13786	119.191	65.3202	0.00503416	-9.84949	2.29807	XEN
XLOC_009696	Lox	chr18:52676891-52689362	0.1	0.1	0.1	0.1	0.830863	0.183737	0.299434	0.553871	2.93084	70.6003	42.0247	65.9171	59.0677	108.042	0.00510532	-9.70658	2.29198	XEN
XLOC_002914	Col1a1	chr11:94797583-94813170	0.371085	0.2061	0.321743	1.0332	8.49652	4.82833	4.60471	2.37459	17.4873	167.8	132.727	508.982	277.975	326.177	3.38904e-05	-9.28858	4.46992	XEN
XLOC_015821	Hs3st1	chr5:40005173-40035870	0.1	1.65155	0.523357	0.1	0.433087	16.4221	1.47578	0.351586	0.270043	258.658	357.328	0.219064	331.744	338.949	1.2762e-08	-9.14164	7.89408	XEN
XLOC_007885	Leprel1	chr16:25960408-26105870	0.1	0.233519	0.1	0.1	2.81509	4.16955	1.53649	3.13352	0.405582	35.4601	25.6633	2.23752	73.5233	59.5438	0.000100824	-8.9624	3.99644	XEN
XLOC_022928	Xist	chrX:100626855-100680296	0.103604	0.121535	0.112289	0.1	0.181288	0.549718	0.11772	0.1	0.1	0.469435	0.304427	0.1	57.1848	50.4613	1.28205e-05	-8.94303	4.89209	XEN
XLOC_002832	Ccl7	chr11:81859213-81861025	0.1	0.1	0.1	0.1	0.1	0.1	0.1	0.1	0.676472	23.1599	18.767	4.83063	31.2533	65.3847	0.00992568	-8.91645	2.00324	XEN
XLOC_000744	Col5a2	chr1:45431175-45560127	0.1	0.1	0.1	0.1	9.35902	0.631049	5.81491	6.9759	3.35482	51.336	39.5189	91.595	35.712	59.8609	0.00297518	-8.90046	2.52649	XEN
XLOC_022918	Cited1	chrX:99442716-99447520	0.17013	2.66571	0.949115	0.114488	2.07132	48.9963	4.24571	2.0265	1.25155	19.2726	29.9967	0.938281	523.598	378.996	0.000526693	-8.85467	3.27844	XEN
XLOC_023015	Capn6	chrX:140236779-140261955	0.1	0.322542	0.1	0.1	2.56549	14.2116	2.36925	1.63469	0.14809	61.1644	97.152	1.25695	43.6246	77.0311	0.00417382	-8.59851	2.37947	XEN
XLOC_000737	Fhl2	chr1:43179918-43220806	0.153316	0.1	0.138587	0.30863	7.97811	14.5576	14.9544	9.80544	1.91178	108.503	103.811	26.4657	45.3074	86.6989	0.00654274	-8.55794	2.18424	XEN
XLOC_012086	Cd44	chr2:102651299-102741822	0.116125	0.107376	0.1	0.1	1.04496	2.24252	1.82278	1.54866	1.27451	41.946	26.7499	9.5228	25.9203	50.1046	0.00689035	-8.48796	2.16176	XEN
XLOC_019206	Prss23	chr7:96656294-96666096	0.1	0.110314	0.1	0.1	29.6415	9.87343	9.94002	9.74858	1.86795	57.8053	25.9315	45.3316	25.12	47.8531	0.00639609	-8.47449	2.19409	XEN
XLOC_016354	Cav1	chr6:17256334-17291328	0.1	0.1	0.1	0.1	0.242691	0.101121	0.295514	0.204914	1.66996	47.6326	29.5049	15.3965	27.5019	43.1035	0.00180695	-8.46363	2.74305	XEN
XLOC_021985	Pth1r	chr9:110624588-110649649	0.540334	4.06464	0.566279	0.782753	15.9756	75.173	8.37734	6.31436	1.66577	277.873	402.485	1.76517	531.397	491.193	2.07654e-06	-8.42415	5.68266	XEN
XLOC_012643	Postn	chr3:54165028-54194963	0.1	0.1	0.1	0.1	0.184091	0.240588	0.436352	0.144925	0.685148	18.3113	10.1439	23.3372	32.4888	36.0205	5.98871e-06	-8.42016	5.22267	XEN
XLOC_020857	Bmper	chr9:23027519-23289646	0.1	0.833046	0.1	0.1	1.52131	3.10308	0.572453	0.621781	0.210002	125.641	136.61	2.54419	105.813	84.2019	0.000138814	-8.38976	3.85757	XEN
XLOC_018916	Fxyd3	chr7:31844953-31861716	0.223456	1.2275	0.1	1.39104	0.1	4.89769	0.1	1.04006	0.1	364.528	232.665	0.1	259.409	205.055	0.000155166	-8.30263	3.8092	XEN
XLOC_009476	Arsi	chr18:61071893-61077422	0.1	0.209986	0.1	0.1	0.382172	1.46328	0.623638	0.332698	0.1	27.6616	10.0643	0.442786	33.8685	46.6293	0.000507252	-8.30235	3.29478	XEN
XLOC_002855	Wfdc17	chr11:83517557-83519771	0.1	0.1	0.1	0.1	0.1	0.1	0.1	0.1	0.236019	0.522348	0.881014	0.676191	21.4462	38.1844	0.00439991	-8.21991	2.35656	XEN
XLOC_022028	Cck	chr9:121398941-121404807	0.1	0.1	0.1	0.1	0.1	0.254966	0.301205	0.381492	0.429922	15.3227	4.53461	1.40841	24.4066	32.9437	0.00039768	-8.16366	3.40047	XEN
XLOC_010060	Cyp26a1	chr19:37772297-37776026	0.1	0.611634	0.110618	0.226512	649.381	596.835	524.121	445.337	0.902919	35.7825	49.8012	0.776487	69.4917	69.6881	3.3642e-10	-8.05212	9.47312	XEN
XLOC_008753	Thbs2	chr17:14802506-14831269	0.1	0.1	0.1	0.1	2.35486	1.29773	1.73633	0.682458	0.572885	17.9109	9.72626	15.2379	25.7267	25.3394	2.83548e-09	-7.99622	8.54737	XEN
XLOC_010380	Anxa1	chr19:20447923-20465161	0.1	0.934491	0.1	0.1	22.1552	50.31	71.7791	12.3957	9.82234	135.87	68.1436	179.617	57.2114	97.415	0.00333438	-7.96873	2.47698	XEN
XLOC_019772	Plat	chr8:23868215-23893320	0.860262	0.60756	0.20821	0.716027	63.9773	46.463	16.2101	34.2271	1.61784	142.009	142.892	22.7857	164.033	128.231	0.000186177	-7.93288	3.73007	XEN
XLOC_020604	Cdh11	chr8:105156894-105309011	0.1	0.1	0.1	0.1	1.53446	0.533177	0.771554	1.20424	1.52474	18.0978	10.6711	71.1954	17.4965	29.5763	0.00317608	-7.87875	2.49811	XEN
XLOC_011192	Sema6d	chr2:124436031-124493506	0.1	0.1	0.1	0.1	1.071	0.843088	0.173942	0.605184	0.1	16.132	29.858	0.370953	29.3577	17.669	0.0028217	-7.87734	2.54949	XEN
XLOC_012845	Ctsk	chr3:95303207-95313284	0.1	0.1	0.1	0.1	0.411329	0.298769	0.1	0.153141	0.546119	15.9537	9.7355	3.22575	21.4967	25.149	3.17697e-05	-7.8656	4.49799	XEN
XLOC_012143	Grem1	chr2:113588831-113598805	0.1	0.1	0.1	0.1	0.1	0.1	0.1	0.1	0.690259	25.9009	9.31653	1.00421	18.8855	27.7244	0.00101619	-7.86449	2.99303	XEN
XLOC_000101	Col3a1	chr1:45368382-45406551	0.1	0.1	0.1	0.247429	3.00666	0.991734	1.28207	0.328882	4.21271	20.7807	29.9786	304.963	35.2508	27.8053	0.00016137	-7.84782	3.79218	XEN
XLOC_012308	Foxa2	chr2:147868613-147872705	0.1	1.19612	0.1	0.1	3.90261	18.8749	7.42314	23.6716	0.1	77.6937	62.4179	0.1	71.9289	93.324	0.000233321	-7.78731	3.63205	XEN
XLOC_005707	Fst	chr13:115242469-115248938	0.651053	2.77636	1.76724	0.278842	3.56713	6.83276	6.29957	5.06885	0.853333	400.639	405.139	4.25246	386.185	198.927	0.00709025	-7.74011	2.14934	XEN
XLOC_013055	Lpar3	chr3:145883924-145949178	0.215351	0.193517	0.204075	0.1	7.04702	15.3938	1.38367	2.88254	0.389434	54.3966	36.4485	0.293078	45.5751	30.1498	0.00133747	-7.73084	2.87372	XEN
XLOC_001428	Pla2g12b	chr10:58866432-58884724	0.738104	0.813684	0.363316	0.492197	0.578634	8.68305	0.725463	0.50046	1.19811	29.4374	46.4444	0.494072	135.059	107.729	0.000133977	-7.65614	3.87297	XEN
XLOC_002038	Col6a1	chr10:76171536-76188789	0.187566	0.187606	0.197363	0.318205	1.16743	2.51538	2.22642	1.21359	1.27855	26.8636	12.1841	20.0639	51.3378	36.1713	0.000721516	-7.61828	3.14175	XEN
XLOC_019550	Chst15	chr7:139427937-139509974	0.1	0.628327	0.1	0.1	7.45048	11.4238	6.15495	13.0213	2.30045	69.1767	66.2973	2.75448	51.1982	36.9494	0.000553667	-7.56914	3.25675	XEN
XLOC_016308	Flt1	chr5:148373771-148537564	0.19363	0.103113	0.491586	0.169429	0.980696	2.84918	0.73572	1.94416	0.54645	32.6186	36.7016	0.639394	35.838	54.3897	0.00139007	-7.55777	2.85696	XEN
XLOC_022460	Drp2	chrX:130939318-130991112	0.1	0.124838	0.1	0.252324	0.353457	1.97373	0.210191	0.228828	0.103771	22.6646	12.0963	0.150511	25.9172	28.0849	2.25935e-06	-7.5479	5.64602	XEN
XLOC_001004	Adora1	chr1:136090024-136132008	0.1	0.442474	0.123141	0.1	0.104683	1.22893	0.296148	0.1	0.1	25.595	36.7239	0.1	37.8743	33.2253	1.58345e-05	-7.53708	4.80039	XEN
XLOC_017426	Ccnd2	chr6:127075726-127162437	0.484734	1.02074	0.303852	0.156457	49.0991	19.3931	19.3061	23.7885	18.9511	263.588	66.529	61.5391	69.9823	102.107	0.00096352	-7.45191	3.01614	XEN
XLOC_001986	Hkdc1	chr10:61845884-61885205	0.133727	1.04039	0.184577	0.261892	0.679612	10.0733	0.646373	1.79337	0.126464	33.4596	46.1613	0.1	81.7197	57.0871	0.000795169	-7.42042	3.09954	XEN
XLOC_002211	Glipr1	chr10:111409750-111434320	0.1	4.22412	0.123675	0.1	0.945937	37.389	1.8349	0.254448	1.26665	232.671	236.781	35.7522	246.236	139.183	0.00429112	-7.40512	2.36743	XEN
XLOC_011440	Wisp2	chr2:163646569-163658883	0.1	0.1	0.1	0.1	0.1	0.1	0.1	0.107962	0.169428	16.3743	6.0169	1.6983	12.5742	20.5862	0.00255641	-7.37332	2.59237	XEN
XLOC_018332	Mical2	chr7:119369349-119498708	0.102349	0.412519	0.1	0.1	0.503448	1.56676	0.808116	0.596128	0.501087	28.1083	22.7734	10.5475	29.8449	28.2099	6.03756e-07	-7.34359	6.21914	XEN
XLOC_021227	Ctsh	chr9:89949104-89970933	1.43209	2.49196	1.79836	1.21853	1.79399	16.157	4.38868	2.48181	0.863747	161.254	105.112	2.18825	302.431	261.205	2.44751e-05	-7.34349	4.61128	XEN
XLOC_000899	Col6a3	chr1:92663434-92740548	0.1	0.1	0.1	0.1	0.1	0.1	0.1	0.1	0.399402	10.0244	5.15663	7.85789	15.2551	16.9089	6.00621e-06	-7.3293	5.2214	XEN
XLOC_008994	Dpcr1	chr17:35772699-35780640	0.1	0.252577	0.13109	0.1	0.1	0.1	0.1	0.1	0.1	34.1795	10.823	0.1	18.3908	27.9706	0.00142141	-7.31163	2.84728	XEN
XLOC_018436	Tgfb1i1	chr7:135390384-135397226	0.176318	0.336656	0.112356	0.138282	10.4687	16.4364	13.3317	6.78176	0.844174	22.3168	22.9289	15.8973	29.7069	30.5987	4.79297e-08	-7.30331	7.3194	XEN
XLOC_006598	C1qtnf3	chr15:10882086-10909917	0.1	0.1	0.1	0.1	10.4212	1.15372	14.7791	16.1325	0.330863	14.7007	3.69504	7.39266	14.7395	16.6278	1.12649e-05	-7.29312	4.94827	XEN
XLOC_001105	Prrx1	chr1:165175249-165243781	0.1	0.1	0.1	0.1	0.696838	0.1	0.389797	0.293698	0.530328	10.7288	5.18355	20.2331	11.8612	18.9134	0.0021009	-7.2656	2.67759	XEN
XLOC_003663	Ccl6	chr11:83395562-83437195	0.1	0.1	0.1	0.1	0.1	0.1	0.1	0.1	0.1	0.78048	2.08738	0.698106	11.1975	19.2512	0.00358155	-7.25024	2.44593	XEN
XLOC_019178	9930013L23Rik	chr7:91081366-91235015	0.1	1.31043	0.100115	0.1	18.7705	7.47684	3.22268	2.84358	0.300255	31.338	20.2596	2.32157	79.5118	42.9945	0.00555115	-7.24916	2.25562	XEN
XLOC_001627	Timp3	chr10:85511490-85961641	0.372834	0.675459	0.643559	0.352261	6.42508	23.5891	5.47687	4.67315	2.5771	116.669	43.7619	24.8145	50.575	104.538	0.00956914	-7.2457	2.01913	XEN
XLOC_004134	Lamb1	chr12:31950158-32014504	10.5195	23.4488	8.30487	14.2838	64.3759	278.29	56.8015	52.5326	27.5563	1986.82	2933.27	48.3822	2385.98	1767.55	0.000403785	-7.19849	3.39385	XEN
XLOC_004358	Serpina3h	chr12:105486105-105492615	0.1	0.1	0.1	0.1	0.1	0.1	0.1	0.1	0.306145	7.48975	3.51123	0.587316	9.83012	19.4165	0.00777256	-7.19213	2.10944	XEN
XLOC_022823	Xlr4a	chrX:70319683-70327846	0.1	0.1	0.1	0.1	0.127761	0.1	0.45372	0.1	0.1	0.1	0.1	0.410139	15.0005	13.6296	4.53527e-06	-7.16139	5.3434	XEN
XLOC_016803	Clec4n	chr6:123179860-123197042	0.1	0.1	0.1	0.1	0.1	0.1	0.1	0.1	0.384443	1.9102	2.0685	0.738539	9.6737	18.31	0.00628232	-7.12844	2.20188	XEN
XLOC_006978	Cdh6	chr15:12963954-13103394	0.1	0.1	0.1	0.1	5.74139	4.16045	5.9495	4.67647	0.11573	9.40504	9.63046	0.6714	17.3208	10.4482	0.00280791	-7.11733	2.55162	XEN
XLOC_009692	Sema6a	chr18:47404907-47528522	0.111127	0.116339	0.1	0.1	2.85142	3.75186	2.75177	2.6748	0.239061	15.2088	19.1607	0.485897	19.1191	10.3833	0.00541659	-7.10888	2.26627	XEN
XLOC_022982	Nxf7	chrX:132114325-132128394	0.1	1.6897	0.203427	0.125218	0.271806	20.4077	1.81623	0.162526	0.122844	78.0064	57.8835	0.198404	63.1276	82.2071	0.000251955	-7.1003	3.59868	XEN
XLOC_009991	Trpm6	chr19:18824472-18967001	0.1	0.1	0.1	0.1	0.1	1.75112	0.200364	0.12808	0.1	7.21959	4.59247	0.1	10.2726	16.9316	0.00269667	-7.08769	2.56917	XEN
XLOC_000283	Twist2	chr1:93698053-93744604	0.1	0.1	0.1	0.1	2.66953	2.98687	4.47005	1.06226	0.502898	7.26455	4.20855	2.68546	10.4329	16.7504	0.00222191	-7.08658	2.65327	XEN
XLOC_012994	Pitx2	chr3:128902835-128922508	0.1	0.35935	0.647198	0.13512	30.0207	13.2468	36.6826	64.881	22.1215	27.396	46.73	19.7237	36.1834	47.6526	0.000292177	-7.07722	3.53435	XEN
XLOC_000635	Sox17	chr1:4481008-4486494	0.1	4.59239	0.653074	0.1	2.37789	32.195	7.67356	1.95381	0.305917	105.945	182.584	0.1	153.011	205.533	0.000387232	-7.04095	3.41203	XEN
XLOC_012970	F3	chr3:121426454-121437970	3.28095	8.07207	5.60649	2.65755	28.1212	68.6394	47.2749	18.2888	4.60192	607.146	469.3	19.0584	747.762	537.042	0.00058966	-7.0333	3.2294	XEN
XLOC_013079	Ptger3	chr3:157229855-157307722	0.1	0.1	0.1	0.1	0.509593	0.675455	0.412329	0.143455	0.1	26.527	111.912	0.144487	16.9561	9.11856	0.00572597	-7.0265	2.24215	XEN
XLOC_004707	Ltbp2	chr12:86124161-86220705	0.1	0.1	0.1	0.166385	0.174956	0.237535	0.1	0.1	0.409081	10.7683	6.77375	4.83466	11.7684	18.5503	0.00192777	-7.02254	2.71494	XEN
XLOC_014200	Lrrc38	chr4:142939652-142960931	0.1	0.1	0.181398	0.1	0.204902	1.38773	0.293615	0.188473	0.1	7.13199	22.5248	0.1	13.9601	16.9078	7.09102e-05	-7.00273	4.14929	XEN
XLOC_001652	Ntn4	chr10:93103793-93208717	0.1	0.1	0.166357	0.101686	1.34473	1.74548	0.858053	0.411139	0.190212	103.83	47.1622	0.461371	14.3922	15.3168	8.27401e-07	-6.98812	6.08228	XEN
XLOC_013018	Slc39a8	chr3:135488454-135551536	0.242937	0.451024	0.56934	0.137176	1.09484	19.4775	1.8012	1.15261	0.348248	40.1659	36.0935	0.301536	46.3026	41.1432	1.06472e-05	-6.9644	4.97277	XEN
XLOC_020769	Mmp13	chr9:7272513-7283333	0.1	0.1	0.1	0.1	0.1	0.1	0.1	0.1	0.186619	3.02657	3.79894	1.03318	11.4599	12.4502	2.55656e-06	-6.90148	5.59234	XEN
XLOC_000386	Fmod	chr1:135934091-135944854	0.1	0.1	0.1	0.1	0.176394	0.1	0.114361	0.364033	0.23505	4.53859	2.74019	2.35832	11.3971	12.1695	1.00465e-06	-6.8806	5.99798	XEN
XLOC_008661	Crim1	chr17:78599587-78775932	0.982646	1.81763	1.46049	1.34886	8.16736	23.159	7.23254	3.7904	2.07924	298.607	133.853	11.8933	171.177	154.025	6.74414e-06	-6.85729	5.17107	XEN
XLOC_022588	Arhgap6	chrX:165233030-165742367	0.1	0.129754	0.1	0.1	0.132105	0.365472	0.308243	0.292381	0.1	10.5684	17.7753	0.1	11.049	13.4794	8.22156e-05	-6.8348	4.08505	XEN
XLOC_021841	Col12a1	chr9:79446797-79566485	0.1	0.1	0.1	0.1	8.0292	2.72487	7.81828	2.06056	0.745734	19.34	7.95254	16.7016	8.27963	14.248	0.00363422	-6.81555	2.43959	XEN
XLOC_009947	Mpeg1	chr19:12535268-12539775	0.1	0.1	0.1	0.1	0.1	0.204327	0.1	0.1	0.231504	7.85181	7.27696	0.45935	8.08695	14.2186	0.00416179	-6.80126	2.38072	XEN
XLOC_022824	Xlr3a	chrX:70331631-70342434	0.1	0.121845	0.278237	0.249054	0.550237	0.45423	1.48264	0.401002	1.31743	0.211231	0.382606	2.27048	23.9115	17.7707	0.000391242	-6.79806	3.40755	XEN
XLOC_009676	Spink3	chr18:43887722-43896891	0.1	2.43442	2.35572	0.1	2.02495	29.7147	2.31592	0.864701	4.64011	30.9376	119.112	2.90787	160.66	116.582	0.000530253	-6.79592	3.27552	XEN
XLOC_014785	Tinagl1	chr4:129842843-129852366	2.0613	6.53885	2.90873	1.65287	5.46806	103.282	8.99471	10.5046	2.31318	812.955	493.922	26.2837	301.136	409.877	0.00045406	-6.75545	3.34289	XEN
XLOC_002375	Aebp1	chr11:5761868-5778259	0.379301	0.687402	0.392181	0.421708	7.18266	4.48876	7.5666	5.022	2.24649	25.1383	17.4506	12.7598	37.1568	61.0959	0.0026739	-6.70724	2.57285	XEN
XLOC_011829	Cobll1	chr2:64926395-65076683	0.122527	0.79721	0.250992	0.1	4.85775	9.08578	3.96625	3.09979	0.477653	31.8816	25.3745	1.03965	36.1509	29.2252	0.00011025	-6.68504	3.95762	XEN
XLOC_016975	Tfec	chr6:16783380-16848441	0.1	0.438547	0.1	0.1	0.404768	12.5717	0.470133	0.1	0.1	14.3581	10.5772	0.1	23.7092	13.3578	0.00443732	-6.6493	2.35288	XEN
XLOC_006434	Gata4	chr14:63817751-63864097	0.396184	12.0006	2.67257	0.363548	2.72303	91.2433	4.57268	0.92339	1.10702	323.068	410.249	0.229561	430.176	326.325	0.000307723	-6.61526	3.51184	XEN
XLOC_013444	Olfml3	chr3:103539316-103541924	0.1	0.1	0.1	0.1	4.75868	0.409518	1.42471	3.14127	0.366003	4.71945	1.96679	8.54094	9.61869	9.90391	4.00345e-08	-6.609	7.39757	XEN
XLOC_021267	Slco2a1	chr9:102910818-102990179	0.116059	3.18757	0.266095	0.114206	2.13401	8.18704	2.13949	1.64445	0.551016	273.415	82.8462	0.416346	103.917	75.4924	0.000537522	-6.60587	3.2696	XEN
XLOC_017509	Mgp	chr6:136820955-136824326	0.145837	0.1	0.493659	0.806143	0.664988	0.628547	0.367379	0.3367	1.13291	32.2966	18.8263	32.1955	36.6625	38.235	2.73059e-07	-6.59864	6.56374	XEN
XLOC_013757	Frmpd1	chr4:45197777-45298808	0.413736	0.289753	0.311231	0.503476	0.517723	4.54873	0.691435	0.30486	0.204682	12.0398	18.1186	0.122482	45.1067	26.8891	0.00308771	-6.56748	2.51036	XEN
XLOC_004325	Flrt2	chr12:96930435-97023423	0.158247	0.24911	0.261867	0.128501	2.28822	2.52517	1.65102	0.698386	0.439942	36.2962	31.6214	4.34263	16.6239	20.689	0.000120791	-6.54764	3.91797	XEN
XLOC_010334	Ms4a7	chr19:11395528-11410636	0.1	0.1	0.1	0.1	0.1	0.1	0.1	0.1	0.105667	1.78816	0.836938	0.207135	6.33644	12.3719	0.00744957	-6.54754	2.12787	XEN
XLOC_018677	Ehd2	chr7:16534335-16552884	0.130524	0.393587	0.1	0.386003	2.29506	4.11154	2.54235	3.65751	1.55641	20.6188	11.6728	21.4043	16.8501	30.0166	0.00454245	-6.53597	2.34271	XEN
XLOC_013389	Ecm1	chr3:95538070-95543492	0.155015	0.768557	0.38158	1.05632	67.1489	76.1587	22.6902	4.36289	4.98848	68.7307	32.7572	15.7937	41.3239	66.7752	0.00237084	-6.51652	2.6251	XEN
XLOC_015217	Klb	chr5:65739649-65775242	0.1	1.68334	0.1	0.1	1.52805	16.4915	0.990213	0.568495	0.1	47.0712	28.3075	0.1	54.4579	33.0893	0.00274995	-6.46406	2.56068	XEN
XLOC_018185	P4ha3	chr7:107434029-107468209	0.181062	0.1	0.1	0.1	5.59032	3.883	2.92927	2.40302	0.382699	20.0448	9.66568	3.59757	8.93766	12.2227	0.000483731	-6.459	3.3154	XEN
XLOC_011261	Bmp2	chr2:133378934-133388621	0.1	0.533365	0.1	0.1	0.583694	3.46747	1.68212	1.14064	0.1	44.2969	43.7149	0.219814	18.4192	17.9807	1.12968e-07	-6.44884	6.94705	XEN
XLOC_010581	Sfmbt2	chr2:10292077-10516880	0.225208	0.222421	0.205601	0.346424	1.34669	0.791135	0.930394	1.21054	0.58802	1.17917	1.78095	0.798449	18.8147	24.6546	0.000275443	-6.44242	3.55997	XEN
XLOC_015248	Pdgfra	chr5:75548315-75594229	0.1	3.417	0.572888	0.1	2.76568	14.8392	1.68437	0.740476	0.283844	97.7273	71.6897	1.2311	114.04	64.5839	0.00436522	-6.41387	2.35999	XEN
XLOC_001276	Syne1	chr10:5151833-5326342	0.1026	0.1	0.1	0.165254	1.02857	0.748324	0.644024	0.454028	0.241556	5.85918	5.86244	0.730197	10.0508	9.65145	1.61106e-07	-6.39616	6.79289	XEN
XLOC_004974	Foxq1	chr13:31650038-31652843	0.253629	5.84128	0.51365	0.1	7.86245	50.4807	11.8451	19.2603	0.500828	78.5933	48.0579	0.446461	144.057	138.392	8.54936e-07	-6.39584	6.06807	XEN
XLOC_011481	Snai1	chr2:167363726-167368311	0.792914	2.59606	0.51979	0.77626	6.66683	24.6096	7.00601	4.65011	1.3153	80.1185	160.997	5.65289	116.253	74.8789	0.00174351	-6.35037	2.75858	XEN
XLOC_008006	St3gal6	chr16:58470654-58523425	0.210655	0.422902	0.14436	0.18917	1.52517	6.44788	1.09322	1.06945	0.422571	10.053	9.98294	0.1	19.562	19.3725	6.32036e-09	-6.33126	8.19926	XEN
XLOC_004016	Lgals3bp	chr11:118254065-118263245	0.1	0.111699	0.143442	0.405265	0.611657	0.890395	0.863341	0.25662	0.456438	16.5597	3.96755	1.95315	10.8981	19.4894	0.00468532	-6.32056	2.32926	XEN
XLOC_017290	Adamts9	chr6:92722692-92851435	0.308323	3.51244	1.59711	0.259587	4.12464	6.05927	5.68146	2.1965	1.95995	190.339	225.943	2.91161	129.403	96.0326	0.000413153	-6.31133	3.38389	XEN
XLOC_010433	Ankrd1	chr19:36186454-36194334	0.1	0.887907	0.27036	0.291259	3.64586	13.6914	2.47755	1.7947	1.01734	42.4354	18.8176	15.6226	20.0336	40.7948	0.00917374	-6.29485	2.03745	XEN
XLOC_002149	Dram1	chr10:87785548-87819820	0.133956	1.93679	0.118546	0.192947	1.21818	10.9145	1.50077	1.59227	0.250715	68.591	45.3494	1.19469	50.0347	42.8323	3.7734e-05	-6.28478	4.42327	XEN
XLOC_020877	Ets1	chr9:32503626-32565405	0.278053	0.166128	0.134887	0.342089	6.24033	9.363	10.303	5.88555	0.628005	16.8375	20.5524	6.93955	18.8545	17.0185	6.25794e-06	-6.28331	5.20357	XEN
XLOC_013774	Nr4a3	chr4:48064119-48096224	0.1	0.1	0.1	0.1	0.1	0.288419	0.1	0.1	0.1	11.9195	27.8911	0.1	7.21806	8.34349	2.39851e-05	-6.28184	4.62006	XEN
XLOC_018124	Gm2115	chr7:91677463-91726849	0.1	0.1	0.1	0.1	0.1	0.1	0.1	0.1	0.198458	5.51592	2.21703	1.06216	5.7037	9.80759	0.00367041	-6.27717	2.43529	XEN
XLOC_015783	Spon2	chr5:33556166-33560887	0.38214	0.681274	0.81885	0.746324	1.22545	4.45882	1.77465	2.10739	0.205384	44.7248	49.7012	1.90487	54.362	47.5049	1.82059e-05	-6.27625	4.73979	XEN
XLOC_016006	Tgfbr3	chr5:107535588-107718614	0.369025	0.151704	0.516936	0.452114	4.32073	5.44799	2.69143	2.26715	0.376696	11.6819	10.4996	1.16479	35.277	21.4991	0.0026725	-6.25211	2.57308	XEN
XLOC_018171	Wnt11	chr7:105987354-106003257	0.605078	2.22811	0.47204	0.353621	2.37697	4.58295	3.21925	0.783784	0.365529	6.58985	7.01805	1.09834	70.5142	67.4124	5.00853e-07	-6.23637	6.30029	XEN
XLOC_017356	Zfp9	chr6:118411967-118429291	0.1	0.253601	0.187389	0.142639	3.86647	3.9119	2.73472	2.35546	0.21843	14.3596	14.631	3.14676	13.0578	12.2865	8.29995e-07	-6.2123	6.08092	XEN
XLOC_008907	Tff3	chr17:31262250-31266556	0.1	0.510924	0.1	0.1	0.1	0.423679	0.1	0.555525	0.1	11.2111	0.64282	0.1	11.1229	18.5932	0.00307381	-6.19553	2.51232	XEN
XLOC_006480	Bmp1	chr14:70874361-70920067	0.457496	1.44712	0.553613	0.96773	17.5553	18.0413	14.7314	14.1717	2.20443	84.5691	52.4274	28.3543	53.4176	71.0519	0.000344125	-6.18314	3.46328	XEN
XLOC_005010	Gm5082	chr13:41744811-41752146	0.1	0.1	0.1	0.1	0.1	0.505907	0.242614	0.1	0.1	3.19163	3.18608	0.156434	6.0419	8.46451	0.000646719	-6.18055	3.18928	XEN
XLOC_016747	Pparg	chr6:115311238-115440419	0.1	0.1	0.1	0.1	1.41444	3.90429	1.24971	0.250832	0.16866	4.09473	2.28527	0.246761	7.5084	6.84472	4.05748e-06	-6.16522	5.39174	XEN
XLOC_019649	Tnfrsf23	chr7:150851711-150871777	0.1	0.1	0.1	0.1	0.459766	0.974883	0.778693	0.580451	0.480176	11.4315	5.4574	3.34541	5.15798	9.13019	0.00441763	-6.15868	2.35481	XEN
XLOC_007749	Bace2	chr16:97578334-97660619	0.1	0.124787	0.1	0.1	0.1	0.231799	0.105578	0.1	0.109597	37.7237	14.584	0.18664	9.81039	5.2453	0.00604813	-6.14743	2.21838	XEN
XLOC_001361	Col10a1	chr10:34023417-34138334	0.1	0.1	0.1	0.1	0.1	0.1	0.1	0.1	0.1	11.2733	5.11851	2.96846	4.66676	9.36584	0.00860402	-6.13264	2.0653	XEN
XLOC_015296	Pf4	chr5:91201460-91202409	0.1	0.296449	0.1	0.1	0.1	0.1	0.1	0.1	0.1	0.475122	0.609923	0.1	8.84676	12.0492	0.000469684	-6.13068	3.32819	XEN
XLOC_013513	Vcam1	chr3:115812937-115832606	0.1	0.1	0.1	0.1	0.1	0.670576	0.116572	0.1	0.284518	11.8231	7.00293	9.00415	6.5328	7.46176	1.71578e-05	-6.12872	4.76554	XEN
XLOC_015197	Slc34a2	chr5:53440591-53462902	0.1	0.1	0.1	0.1	0.12164	0.522921	0.440818	0.1	0.1	35.8528	12.1926	0.1	5.25738	8.23851	0.00188871	-6.07638	2.72383	XEN
XLOC_012290	Flrt3	chr2:140221165-142215786	1.06645	3.00499	0.637551	0.442153	16.8104	45.854	9.38888	11.8603	1.3584	58.6034	51.6777	1.84402	107.985	65.5006	0.00280203	-6.07378	2.55253	XEN
XLOC_009479	Csf1r	chr18:61265225-61290793	0.1	0.1	0.1	0.1	0.1	1.41122	0.1	0.1	0.1	3.36274	0.725235	0.133978	6.07266	7.35462	7.27276e-05	-6.06902	4.1383	XEN
XLOC_008192	Smoc2	chr17:14416512-14541797	0.1	0.1	0.1	0.1	8.32382	4.39606	6.31929	2.01601	0.322017	3.23091	2.33923	6.73448	5.25707	8.16576	0.00175757	-6.06855	2.75509	XEN
XLOC_010794	Gsn	chr2:35111878-35163422	1.96288	3.54307	0.968476	2.31694	7.9251	27.5454	8.57248	9.49228	5.92563	152.08	128.726	60.3909	115.233	176.979	0.0016042	-6.05478	2.79474	XEN
XLOC_004014	Timp2	chr11:118162374-118216725	4.17035	0.517446	3.96024	4.36266	18.5382	19.3845	14.6754	14.8888	6.53365	266.365	131.854	68.1386	170.891	256.911	0.00133211	-6.03917	2.87546	XEN
XLOC_008662	Vit	chr17:78907402-79026749	0.1	0.1	0.1	0.1	0.430506	0.228083	0.1	0.289795	0.1	10.9937	9.76981	0.1	7.22266	5.9011	8.98953e-05	-6.03604	4.04626	XEN
XLOC_008686	Epas1	chr17:87153203-87232750	2.92424	9.40939	3.24011	2.29958	1.68328	13.5864	2.05262	0.520591	12.9709	137.03	194.404	4.51465	280.706	304.687	3.1255e-06	-6.03353	5.50508	XEN
XLOC_008063	Adamts1	chr16:85794072-85803360	0.128616	0.1	0.16231	0.1	9.86	1.12122	1.62448	1.73043	0.242143	6.05832	6.5987	4.547	6.51923	9.51149	0.000999202	-6.02919	3.00035	XEN
XLOC_003017	Wnk4	chr11:101121880-101138723	0.167658	0.331143	0.1	0.1	0.629798	0.780937	0.4985	0.400909	0.304299	12.9585	3.32187	0.171676	9.58971	12.7814	0.00035837	-6.00061	3.44567	XEN
XLOC_009485	Sh3tc2	chr18:62112728-62175373	0.1	0.816253	0.1	0.1	0.1	6.93044	0.587541	0.1	0.1	22.1328	16.4033	0.22032	19.2393	16.4853	3.78611e-05	-6.00018	4.42181	XEN
XLOC_015012	Isg15	chr4:155573532-155574927	0.1	0.1	0.1	0.1	0.131328	1.62639	1.13529	0.441166	0.657776	6.92886	0.617949	2.24996	4.29185	8.49795	0.00811422	-5.99885	2.09075	XEN
XLOC_020447	Csgalnact1	chr8:70880679-71259045	0.10796	0.17908	0.1	0.1	0.173829	0.771609	0.161363	0.1	0.1	5.84673	6.66854	0.592509	6.57604	8.95377	0.000466822	-5.99486	3.33085	XEN
XLOC_009288	Gata6	chr18:11052507-11085633	0.1	10.515	0.562136	0.1	18.1752	43.2711	6.8805	7.03973	1.16269	140.944	211.703	5.03495	196.127	157.884	0.000145581	-5.97232	3.8369	XEN
XLOC_006578	Dab2	chr15:6249788-6390709	0.431941	9.27269	0.970159	0.486478	16.6153	143.584	6.64948	9.51373	1.89926	119.946	86.7685	6.33823	231.692	113.533	0.00948149	-5.95096	2.02312	XEN
XLOC_004164	Nrcam	chr12:45429871-45702833	0.1	0.1	0.179948	0.1	0.685106	0.984101	0.568397	0.739538	0.669772	7.91043	11.8892	0.409703	5.20421	9.52565	0.00541977	-5.93972	2.26602	XEN
XLOC_020771	Mmp3	chr9:7445821-7455974	0.1	0.1	0.1	0.1	0.1	0.1	0.1	0.1	0.1	3.05619	4.19788	1.16372	6.34432	5.88408	1.80191e-06	-5.93409	5.74427	XEN
XLOC_022589	Mid1	chrX:166123178-166428729	0.263469	0.140605	0.694923	0.243809	6.72655	2.23668	12.9417	7.61913	0.189361	0.57573	1.16187	1.84563	13.7464	26.7338	0.00749005	-5.91389	2.12552	XEN
XLOC_019791	Gpr124	chr8:28196312-28233908	0.211466	0.563086	0.2438	0.344225	19.424	36.8028	13.5189	9.36119	1.43325	18.1168	15.5864	17.0175	13.9877	26.7659	0.00689244	-5.90252	2.16163	XEN
XLOC_015607	Elfn1	chr5:140383896-140450678	0.1	0.1	0.205828	0.1	0.283851	0.820881	0.38568	0.156653	0.1	2.29282	2.61496	0.167202	8.93925	6.13764	0.000990708	-5.89755	3.00405	XEN
XLOC_006208	Cacna1d	chr14:30822185-31340242	0.1	0.1	0.1	0.1	0.305062	0.205934	0.182176	0.2075	0.1	5.09089	6.59555	0.154122	4.97369	6.57672	0.000319582	-5.8518	3.49542	XEN
XLOC_010418	Asah2	chr19:32059140-32177630	0.119246	0.1	0.1	0.102827	0.581116	0.596023	0.533925	0.660999	0.123628	7.25471	3.72221	0.829611	4.34946	7.74003	0.00461998	-5.84012	2.33536	XEN
XLOC_019121	Nr2f2	chr7:77496835-77556032	0.1	0.1	0.1	0.1	26.9256	9.49174	11.1678	7.85208	0.158637	4.42381	7.22984	4.38359	7.27236	4.18115	0.00401599	-5.83965	2.39621	XEN
XLOC_010028	Il33	chr19:29999603-30035205	0.1	0.1	0.1	0.143043	1.86734	18.6564	2.73582	1.44469	0.152392	13.682	3.81212	0.645221	7.45081	5.21367	0.000815548	-5.8372	3.08855	XEN
XLOC_005039	Aspn	chr13:49559427-49748100	0.1	0.1	0.1	0.1	0.1	0.1	0.1	0.1	0.130713	4.95477	1.39114	5.24567	6.644	4.78677	0.000590086	-5.83678	3.22908	XEN
XLOC_022489	Nrk	chrX:135448968-135543629	0.140978	0.1	0.1	0.149373	0.365718	0.805356	1.11468	0.241293	0.1	5.79296	1.49185	0.839494	8.08879	5.8159	0.000605316	-5.82561	3.21802	XEN
XLOC_015193	Sod3	chr5:52755042-52760977	0.1	0.1	0.1	0.1	0.172609	0.146631	0.1	0.330601	0.1	2.61246	1.28261	0.202213	6.78774	4.5309	0.00129584	-5.82256	2.88745	XEN
XLOC_003065	Mrc2	chr11:105153959-105212459	0.362555	0.1	0.1	0.140385	19.9991	4.83833	5.12795	13.8271	2.90425	7.48036	4.41126	10.1903	6.73254	12.5412	0.00603748	-5.77709	2.21914	XEN
XLOC_017379	C3ar1	chr6:122797157-122806175	0.1	0.1	0.1	0.1	0.1	0.110312	0.1	0.1	0.102294	1.51494	0.837335	0.193965	3.8493	7.08943	0.00564615	-5.7733	2.24825	XEN
XLOC_002535	Gdf9	chr11:53246787-53251404	0.1	0.277352	0.133137	0.1	0.115751	0.965557	0.140089	0.156252	0.354588	19.4117	9.93679	0.251405	6.54038	10.1024	0.0017104	-5.76879	2.7669	XEN
XLOC_005401	Pxdc1	chr13:34719709-34744550	0.128837	0.340634	0.757661	0.226305	3.88021	8.94166	3.9613	1.71825	1.09724	37.3846	24.4342	4.44587	17.9954	21.2608	4.64886e-05	-5.75538	4.33265	XEN
XLOC_001633	Igf1	chr10:87321800-87399792	0.1	0.266442	0.1	0.185706	6.3913	0.662021	2.10076	3.54643	0.430115	3.71415	6.15643	3.00912	9.60997	7.9176	7.9231e-05	-5.74828	4.10111	XEN
XLOC_011199	Fgf7	chr2:125684953-125977740	0.1	0.1	0.1	0.1	0.105483	2.35414	2.17776	0.227305	0.137464	3.58187	1.48541	0.713842	4.1506	6.59546	0.00214121	-5.74766	2.66934	XEN
XLOC_006023	Clu	chr14:66587319-66600382	7.73654	16.0776	8.10094	7.80823	32.3952	393.206	47.1607	27.9533	8.31289	3655.39	1743.35	31.3569	434.577	629.395	0.000944213	-5.74333	3.02493	XEN
XLOC_020770	Mmp12	chr9:7347373-7360461	0.1	0.1	0.1	0.1	0.1	0.1	0.1	0.1	0.220023	0.912988	1.61884	0.358252	3.70103	7.00009	0.00652544	-5.74162	2.18539	XEN
XLOC_000838	Ihh	chr1:74991891-74998225	0.1	0.804727	0.120073	0.132152	0.466502	8.39542	0.795236	0.238861	0.1	4.27371	5.94793	0.1	16.16	14.7361	7.42688e-06	-5.73902	5.12919	XEN
XLOC_021032	Cryab	chr9:50560862-50564738	1.17066	9.90295	1.25113	2.24317	3.20637	54.1657	5.02033	3.2225	2.8472	227.2	197.366	19.1335	128.489	260.235	0.00921518	-5.73788	2.0355	XEN
XLOC_007977	Phldb2	chr16:45746343-45844491	0.60236	1.2641	0.499165	0.328863	20.1552	25.0509	13.2729	6.78975	1.17457	65.654	39.9203	14.5084	23.7687	47.9722	0.00900174	-5.73471	2.04567	XEN
XLOC_022454	Srpx2	chrX:130442963-130466985	0.1	0.1	0.1	0.1	0.1	0.1	0.1	0.1	0.1	3.62654	2.0175	1.08651	4.84383	5.78894	5.56784e-05	-5.73237	4.25431	XEN
XLOC_002037	Col6a2	chr10:76058500-76086149	0.634353	0.1	0.1	1.09979	2.75557	1.41703	2.80052	2.38442	1.11266	14.5762	5.49888	11.6957	27.647	22.4533	0.000113166	-5.69505	3.94628	XEN
XLOC_019234	Serpinh1	chr7:106493884-106501749	68.0206	73.5572	26.3392	46.1202	229.331	503.987	146.323	219.846	60.8715	2815.14	4091.83	281.888	3473.13	2064.78	0.00325841	-5.69341	2.48699	XEN
XLOC_008048	Robo2	chr16:73892550-74411157	0.1	0.1	0.1	0.1	0.696906	0.13047	0.229382	0.519146	0.1	4.13916	8.38237	0.453366	3.39425	6.93958	0.00953477	-5.69123	2.02069	XEN
XLOC_012213	Fbn1	chr2:125126329-125332174	0.159305	0.440724	0.140452	0.154426	8.28448	3.82931	5.65703	3.0913	0.975915	30.3714	20.2518	16.8273	10.0117	13.0429	0.000267906	-5.68717	3.57202	XEN
XLOC_010668	Il1rn	chr2:24192379-24207011	0.1	0.1	0.1	0.1	0.1	0.1	0.1	0.1	0.1	0.787548	0.735581	0.434791	3.79287	6.48032	0.00360848	-5.68274	2.44268	XEN
XLOC_004342	Rin3	chr12:103521283-103629064	0.154498	0.524806	0.1	0.132236	0.632324	2.99307	1.01322	0.741244	0.427219	9.08464	5.2248	2.09752	10.8513	12.2068	1.37861e-05	-5.66082	4.86056	XEN
XLOC_009768	Lipg	chr18:75098975-75120917	0.671757	0.21563	0.527453	0.40821	0.403419	5.81114	1.54306	0.937816	0.512479	5.86112	19.991	0.387158	29.2325	16.7078	0.00421498	-5.65533	2.3752	XEN
XLOC_002859	Hnf1b	chr11:83664370-83719317	0.306292	1.71798	0.287898	0.1	1.45281	15.0024	1.27133	1.40857	0.164839	15.4748	13.4902	0.119209	37.2632	23.1065	0.00248662	-5.64542	2.60439	XEN
XLOC_006039	Loxl2	chr14:70009282-70095641	7.35354	2.57616	4.49769	3.69353	16.2533	25.521	18.4089	12.6058	25.0494	611.642	421.401	99.9921	209.032	237.942	1.68103e-05	-5.62446	4.77442	XEN
XLOC_003560	Spns2	chr11:72265139-72303422	1.30663	0.496233	0.619983	0.934387	1.00212	9.14796	0.810982	0.916107	0.85459	43.6892	33.8944	0.40165	45.4216	37.2333	8.8011e-05	-5.62176	4.05546	XEN
XLOC_015225	Limch1	chr5:67137078-67448398	0.255884	0.219064	0.224228	0.3829	2.26617	6.72184	3.8303	2.65481	0.186167	1.5752	1.00066	1.39893	16.4926	9.83345	0.00320555	-5.60462	2.4941	XEN
XLOC_001884	Enpp1	chr10:24361216-24431908	0.143809	0.175304	0.267777	0.1	4.0269	11.8131	1.57228	0.983066	0.106972	16.0716	11.6834	0.896451	9.48034	7.17506	0.000323986	-5.59977	3.48947	XEN
XLOC_015689	Cdk14	chr5:4803384-5380251	0.1	0.1	0.189857	0.180126	5.87879	3.79187	4.16467	2.95544	0.304269	8.66674	8.99299	3.22978	5.71678	7.82318	0.000508961	-5.57016	3.29332	XEN
XLOC_017096	Tmem176b	chr6:48783810-48791373	0.1	0.1	0.344718	0.1	2.84548	1.24942	2.19629	2.49632	0.945592	7.05405	6.69372	40.8793	7.41706	7.8235	1.10476e-06	-5.5631	5.95673	XEN
XLOC_004975	Foxf2	chr13:31717684-31723275	0.1	0.456448	0.1	0.1	1.12586	2.14789	0.718223	0.823279	0.1	12.1396	7.81842	0.48963	10.5926	7.03149	0.00142293	-5.54216	2.84682	XEN
XLOC_005518	Ctla2a	chr13:61035515-61037986	0.1	0.1	0.1	0.1	0.1	0.1	0.1	0.1	0.375424	5.2516	3.7931	9.941	3.11084	6.19888	0.00853959	-5.54067	2.06856	XEN
XLOC_000343	Gpr39	chr1:127573572-127808791	0.1	0.1	0.1	0.1	1.16147	0.731939	0.769837	1.19246	0.127553	5.46778	4.35623	2.51488	4.04053	5.26086	0.000260868	-5.53937	3.58358	XEN
XLOC_003594	Serpinf1	chr11:75223530-75236125	1.04935	1.0861	1.06002	0.667353	27.3015	35.6678	41.3372	26.784	2.41438	34.0035	16.2917	19.9829	38.0512	51.7638	0.000472227	-5.53923	3.32585	XEN
XLOC_016059	Tmem119	chr5:114243737-114250361	0.220974	0.1	0.1	0.196008	7.41413	1.6095	2.85153	4.70733	0.453151	4.90877	1.65779	4.94402	6.32221	7.89629	0.000136625	-5.5264	3.86447	XEN
XLOC_001002	Prelp	chr1:135806881-135817978	0.1	0.1	0.1	0.1	0.1	0.1	0.1	0.1	0.1	2.83185	0.736322	0.277296	4.24062	4.91369	2.65593e-05	-5.51638	4.57578	XEN
XLOC_009226	Cyp1b1	chr17:80106292-80114381	0.1	0.1	0.1	0.289569	64.3494	13.7847	31.4161	55.6387	1.48065	12.0341	6.7491	23.3684	4.65998	8.7227	0.00628839	-5.50456	2.20146	XEN
XLOC_009006	H2-T23	chr17:36131448-36175119	0.132345	0.227245	0.167132	0.1	0.436054	0.253062	0.39734	0.236763	0.692833	11.892	0.991798	1.34159	5.23915	8.96529	0.00368963	-5.50237	2.43302	XEN
XLOC_018169	Lrrc32	chr7:105642731-105650340	0.1	0.714303	0.1	0.1	0.235705	0.409705	0.11752	0.221363	0.581075	7.15345	3.55225	2.20376	8.0516	14.553	0.00528103	-5.47806	2.27728	XEN
XLOC_009448	Prdm6	chr18:53624199-53735511	0.1	0.109976	0.1	0.1	3.48558	3.4306	1.93527	1.097	0.1	0.839184	1.18806	0.246244	4.86602	4.23993	2.04169e-05	-5.4732	4.69001	XEN
XLOC_001185	Ifi202b	chr1:175892699-175912975	0.1	0.1	0.1	0.1	0.181141	0.105271	0.237724	0.1	0.293816	3.80772	1.4277	3.99572	3.56633	5.29054	0.00120571	-5.46873	2.91876	XEN
XLOC_015710	Cd36	chr5:17287507-17394777	0.1	0.1	0.1	0.1	1.11294	0.537755	0.584949	0.606889	0.1	0.618887	0.191029	0.160557	4.13773	4.65839	1.12525e-05	-5.4588	4.94875	XEN
XLOC_005054	Gadd45g	chr13:51942043-51943843	1.83443	0.447966	0.708228	2.59486	9.51096	14.0747	12.1999	10.2046	2.82015	50.3507	43.6729	26.3149	58.3894	64.1685	6.32296e-06	-5.45564	5.19908	XEN
XLOC_013819	Col27a1	chr4:62876445-62996024	0.282572	0.227015	0.269946	0.519004	0.567221	4.01493	0.624468	0.270083	0.103373	8.81312	9.29026	0.592355	14.6284	13.7074	1.29841e-06	-5.44767	5.88659	XEN
XLOC_003797	Krt23	chr11:99339286-99354424	0.1	0.440326	0.1	0.1	0.1	0.192113	0.1	0.1	0.1	28.3541	21.3327	0.385629	7.16423	8.90699	0.000138597	-5.44017	3.85825	XEN
XLOC_017251	Gkn1	chr6:87295646-87300909	0.1	0.103583	0.1	0.1	0.1	0.1	0.1	0.1	0.1	46.3348	2.86157	0.1	5.77737	2.98349	0.00747626	-5.44014	2.12632	XEN
XLOC_017019	Podxl	chr6:31469492-31513937	5.96788	8.16996	3.88229	4.53091	15.0105	55.0365	26.7493	18.1438	3.85733	122.141	99.7142	2.45707	260.08	229.269	1.50678e-05	-5.4396	4.82195	XEN
XLOC_005420	Nedd9	chr13:41405284-41582689	0.1	0.134847	0.1	0.1	9.23182	7.82548	7.95938	6.73773	0.1	9.49206	6.15786	2.49919	4.65568	4.71614	3.60322e-09	-5.42975	8.44331	XEN
XLOC_007470	Snai2	chr16:14705951-14709475	0.1	0.135287	0.1	0.109116	2.00342	1.18107	0.805625	0.785073	0.615322	2.71019	1.90872	3.87293	3.43458	5.95932	0.00404939	-5.40178	2.39261	XEN
XLOC_005878	Samd4	chr14:47502639-47725492	0.1	0.308649	0.189884	0.1	2.33439	6.5502	3.79623	1.43778	0.311935	10.6793	5.86014	3.21459	4.71258	9.60614	0.00961866	-5.35743	2.01689	XEN
XLOC_013743	Hrct1	chr4:43740069-43740982	0.1	0.1	0.1	0.1	0.1	0.278216	0.1	0.1	0.167626	4.97301	0.789334	0.1	3.02062	5.10629	0.00342863	-5.34464	2.46488	XEN
XLOC_010787	Angptl2	chr2:32992492-33226998	0.66437	0.291613	1.20154	0.70709	6.59788	2.83957	3.73976	4.25701	1.07965	23.617	15.3807	6.94245	19.5416	38.4836	0.00820072	-5.34027	2.08615	XEN
XLOC_006941	Hoxc9	chr15:102807462-102814875	0.133689	0.1	0.1	0.1	18.9784	9.27387	20.808	10.7412	0.1	3.13167	2.29229	0.418836	3.18653	5.52963	0.00407164	-5.32896	2.39023	XEN
XLOC_006065	Lcp1	chr14:75530929-75630649	0.154483	0.204824	0.2267	0.1	0.699789	0.926855	0.826984	0.455453	0.127091	4.30036	2.47206	0.477315	5.13445	8.61839	0.00328182	-5.32536	2.48388	XEN
XLOC_004236	Rhoj	chr12:76409299-76502442	0.1	0.1	0.1	0.1	0.137785	0.1	0.1	0.206319	0.249539	2.99026	1.66517	2.90182	2.75839	5.00277	0.0053231	-5.2782	2.27384	XEN
XLOC_021813	Myzap	chr9:71352153-71440167	0.215261	0.148316	0.1	0.24194	0.599912	1.74992	1.49637	0.799029	0.313109	4.69589	2.98606	0.48496	7.61329	5.82985	0.000281942	-5.25205	3.54984	XEN
XLOC_021851	Fam46a	chr9:85214045-85220757	0.156253	0.45302	1.14699	0.178398	1.532	3.43779	1.35613	0.81146	0.211775	31.929	35.6159	0.912711	16.2284	20.3207	0.000165184	-5.23968	3.78203	XEN
XLOC_012062	Creb3l1	chr2:91822484-91864327	3.60759	4.75306	3.5686	4.49647	8.47629	15.5897	6.0425	5.5409	7.15469	85.1212	102.249	17.0276	183.847	125.831	0.00105883	-5.23674	2.97517	XEN
XLOC_022566	Sh3kbp1	chrX:156065339-156413849	0.202943	0.328008	0.491345	0.1	11.6463	5.63352	5.78134	3.77904	1.34127	11.9778	7.90059	5.27492	7.84435	13.1269	0.00326327	-5.22389	2.48635	XEN
XLOC_005712	Parp8	chr13:117643630-117814323	0.133404	0.222383	0.1	0.1	1.82968	2.3447	2.37412	1.72181	0.255499	10.1058	5.42148	3.37748	5.86252	4.52027	0.000256985	-5.22352	3.59009	XEN
XLOC_001864	Tnfaip3	chr10:18720716-18735216	0.208054	0.447241	0.278249	0.328656	1.85404	3.01917	2.65016	1.61793	0.614595	12.4077	10.0491	1.42691	9.94107	13.2378	0.000369829	-5.1988	3.432	XEN
XLOC_009915	Fads3	chr19:10116037-10134161	0.165278	0.1	0.1	0.365962	2.1984	3.07004	3.35987	2.34842	0.378075	19.3738	6.94229	5.31612	4.97614	8.39561	0.00347044	-5.1927	2.45962	XEN
XLOC_018536	Lsp1	chr7:149646716-149701914	0.1	0.1	0.1	0.1	5.03735	3.42635	2.06593	3.10132	0.274976	2.10729	1.62179	6.04744	2.42989	4.82993	0.00862598	-5.18186	2.06419	XEN
XLOC_006953	Ghr	chr15:3267759-3533230	0.359876	0.533024	0.692502	0.475244	1.63021	1.88096	2.78365	1.4468	0.97757	17.0584	10.0238	7.39896	23.9281	13.1043	0.0055836	-5.16762	2.25309	XEN
XLOC_021107	Itga11	chr9:62525661-62631786	0.1	0.1	0.1	0.1	0.297218	0.197257	0.446879	0.521858	0.177231	2.21208	1.4804	4.6553	3.22112	3.87605	6.70784e-05	-5.14917	4.17342	XEN
XLOC_001133	Rgs4	chr1:171671607-171677773	0.1	0.1	0.1	0.1	0.219471	0.215642	1.15514	0.1	0.151977	3.75024	1.35956	2.57677	2.99375	4.07322	0.000484876	-5.14302	3.31437	XEN
XLOC_012345	Foxs1	chr2:152757633-152758944	0.101987	0.1	0.1	0.1	0.1	0.156527	0.1	0.1	0.395272	1.57826	2.13785	3.19811	2.84399	4.24513	0.00130646	-5.14039	2.8839	XEN
XLOC_010317	Pga5	chr19:10743446-10752561	7.07442	2.40144	2.0753	7.51134	0.100291	9.70169	0.756686	0.1	1.89199	42.6179	56.8093	0.780073	180.293	150.532	6.7982e-05	-5.11726	4.16761	XEN
XLOC_002732	Tax1bp3	chr11:72990584-72995548	2.87826	8.94979	3.52144	2.42167	18.4369	53.1462	25.4228	16.6709	4.44372	144.387	158.143	12.2098	198.994	105.029	0.00691921	-5.09657	2.15994	XEN
XLOC_021548	Adamts15	chr9:30706739-30730037	0.379073	0.232877	0.550774	0.274956	8.97386	1.4321	3.77935	5.09516	0.262882	3.66779	7.76974	0.955799	14.7765	9.76003	0.00150467	-5.09312	2.82256	XEN
XLOC_006646	Cthrc1	chr15:38908477-38918665	0.91658	0.45094	1.23838	0.565777	13.0769	5.75976	11.5235	8.89121	3.0043	8.71229	6.67693	26.9847	17.7539	35.8893	0.00943338	-5.08008	2.02533	XEN
XLOC_017183	Atoh8	chr6:72156171-72185571	0.1	0.1	0.1	0.1	0.788288	1.33921	0.36003	0.6108	0.11499	2.37399	0.7071	0.678446	2.64967	4.10627	0.00182496	-5.07808	2.73875	XEN
XLOC_004129	Pxdn	chr12:30622900-30702523	3.31462	3.08268	3.96412	3.44406	39.2815	23.279	25.5303	32.4101	5.57393	110.264	141.633	20.1545	138.145	92.9977	0.00125733	-5.06547	2.90055	XEN
XLOC_017511	Arhgdib	chr6:136872229-136890238	0.381129	0.859001	0.186215	0.928628	4.81763	4.53847	4.4862	8.22531	6.76746	16.1712	7.1846	14.9764	17.2919	21.5978	0.000150679	-5.04561	3.82195	XEN
XLOC_007292	Prickle1	chr15:93329544-93426322	0.529782	0.229666	0.43908	0.801033	15.9929	12.8085	19.2405	12.756	0.320221	25.7022	29.2295	5.27742	17.2228	15.6819	5.94494e-06	-5.04054	5.22585	XEN
XLOC_001666	Dcn	chr10:96942133-96980796	0.319136	0.1	0.118151	0.181981	7.52573	0.371855	4.95709	17.0762	0.163293	3.26515	1.8648	27.8544	6.36333	5.36584	5.49864e-05	-5.02743	4.25975	XEN
XLOC_001849	Phactr2	chr10:12927522-13194202	0.158582	0.422599	0.739303	0.173582	6.29021	2.36479	3.38926	3.65043	0.440892	8.58398	8.8473	1.37096	13.8946	10.2739	0.000484781	-5.01581	3.31445	XEN
XLOC_009201	Emilin2	chr17:71601515-71660305	0.1	0.1	0.1	0.1	2.03359	3.11026	2.44774	1.91574	0.200252	1.17897	1.03663	0.565698	2.42296	3.9539	0.00274826	-4.99477	2.56094	XEN
XLOC_015420	Oasl2	chr5:115346942-115362254	0.1	0.1	0.1	0.1	0.333656	1.58504	1.93299	0.703898	0.863986	9.56149	1.84097	0.491313	2.73049	3.6461	0.000385985	-4.99471	3.41343	XEN
XLOC_017032	Ptn	chr6:36665662-36761361	0.1	0.1	0.1	0.1	6.8254	1.51584	4.24515	5.45269	0.799335	4.95681	5.32362	100.842	4.01185	2.32091	0.00407157	-4.98476	2.39024	XEN
XLOC_011386	Procr	chr2:155576952-155581214	2.7616	5.22126	2.09283	3.88841	2.53602	10.2907	3.23757	2.69449	2.42066	177.481	65.1577	3.12116	116.055	103.78	1.06857e-05	-4.97663	4.9712	XEN
XLOC_001837	Ust	chr10:7924550-8238623	0.236321	0.196402	0.1	0.495811	5.09903	2.80897	3.88418	3.50809	1.28956	4.20785	2.22806	2.19156	5.59157	10.4716	0.00658611	-4.9651	2.18137	XEN
XLOC_002245	Msrb3	chr10:120218156-120336027	0.53646	0.1	0.586126	0.610203	7.90782	5.66805	10.0234	5.05742	0.510686	17.8568	13.6324	12.1232	10.8722	17.7386	0.00278955	-4.96445	2.55447	XEN
XLOC_001135	Ddr2	chr1:171899539-172019075	0.1	0.1	0.1	0.10101	0.652635	0.128333	0.1	0.222886	0.398413	4.94016	2.48044	4.87743	2.54591	3.65059	0.000894814	-4.94974	3.04827	XEN
XLOC_021060	Isl2	chr9:55388955-55393985	0.115853	0.11125	0.168888	0.1	1.63124	0.559575	0.219513	0.165651	0.133459	4.67067	6.49812	0.120294	4.60623	3.03816	0.00153529	-4.94602	2.81381	XEN
XLOC_005809	Wnt5a	chr14:29318658-29338701	0.21076	0.137266	0.169969	0.338952	1.40672	0.633367	0.374253	0.26779	0.446573	8.49665	8.32906	7.08535	4.77536	8.35784	0.00444859	-4.93787	2.35178	XEN
XLOC_013085	Wls	chr3:159502658-159598139	0.230867	4.65072	0.673652	0.182872	74.5776	53.8207	73.8357	56.5884	3.42884	87.9795	39.426	46.585	43.3602	44.1711	1.32395e-05	-4.93115	4.87813	XEN
XLOC_015968	Antxr2	chr5:98313706-98459981	0.1	0.1	0.1	0.1	5.3585	1.6813	3.10487	3.97057	0.146927	9.82087	4.70362	3.87687	2.32355	3.71417	0.00237053	-4.91593	2.62515	XEN
XLOC_021637	Pdzd3	chr9:44055394-44059547	0.153564	1.54881	0.141653	0.116055	0.116713	3.50296	0.172745	0.131282	0.128389	2.79694	2.91874	0.1	18.7335	10.8065	0.00454043	-4.91368	2.3429	XEN
XLOC_010377	Pcsk5	chr19:17507321-17912122	0.1	0.1	0.1	0.1	0.418142	0.348409	0.35548	0.331568	0.1	2.96464	1.46011	0.582379	2.76645	3.17286	2.09512e-05	-4.89222	4.67879	XEN
XLOC_018157	Gab2	chr7:104230260-104457461	0.1	0.1	0.281936	0.1	0.857481	1.39599	1.46147	0.835349	0.174515	6.88202	3.87358	1.08798	3.43201	5.14068	0.00142368	-4.88082	2.84659	XEN
XLOC_022964	Pcdh19	chrX:130117399-130223532	0.1	0.123523	0.108901	0.1	0.661091	1.22306	0.625014	0.519737	0.1	4.56881	3.4362	0.702319	3.41373	2.93557	3.09031e-05	-4.87608	4.51	XEN
XLOC_012422	Slpi	chr2:164179805-164182243	0.1	0.1	0.1	0.1	0.1	0.1	0.340002	0.1	0.1	1.51055	1.46185	0.359001	2.94984	2.91616	1.05331e-09	-4.87431	8.97744	XEN
XLOC_000353	AA986860	chr1:132628552-132641199	0.24675	0.454623	0.223839	0.158611	1.15235	9.66719	1.27177	1.01765	0.154046	11.3117	9.74992	0.230524	6.46289	9.32106	0.000979722	-4.86426	3.0089	XEN
XLOC_005170	Edil3	chr13:88961076-89462830	0.1	0.1	0.1	0.1	1.40085	0.163761	0.345757	0.406144	0.176672	2.61045	1.56043	1.91355	2.24951	3.55373	0.00217377	-4.85879	2.66279	XEN
XLOC_006116	Gpc6	chr14:117324536-118378751	0.368611	0.719804	0.892165	0.520239	10.9215	6.60056	11.2264	4.65405	0.632886	53.3932	52.5237	2.44797	15.1793	20.9834	0.000613205	-4.85403	3.21239	XEN
XLOC_006383	Mcpt8	chr14:56700999-56704034	0.1	0.1	0.1	0.1	0.1	0.1	0.1	0.1	0.159916	1.34943	1.11464	0.47051	2.58672	3.19024	0.000112404	-4.85224	3.94922	XEN
XLOC_013063	Eltd1	chr3:151100845-151208045	0.1	0.1	0.1	0.1	0.1	0.1	0.1	0.1	0.1	1.04829	1.21952	0.1	3.77205	1.97784	0.00722494	-4.84546	2.14117	XEN
XLOC_009467	Chsy3	chr18:59334993-59570990	0.112139	0.12268	0.1	0.1	1.9444	1.52198	1.20837	4.32167	0.148359	8.72983	2.55611	1.12272	3.75345	2.49356	0.00144806	-4.84468	2.83921	XEN
XLOC_003632	Lgals9	chr11:78776480-78798426	1.59476	1.10608	0.275633	1.401	0.598826	8.26262	1.17793	0.525015	10.4618	146.719	20.4913	14.8243	35.4962	27.2126	0.000299334	-4.8405	3.52384	XEN
XLOC_002511	Adamts2	chr11:50415586-50617551	0.205005	0.1	0.149434	0.124077	1.34483	0.914875	1.38604	0.701573	0.493113	2.26013	1.33479	10.2369	3.40667	4.87249	0.00089	-4.83906	3.05061	XEN
XLOC_013179	Maml3	chr3:51491534-51908928	0.187574	0.121113	0.1	0.347609	4.84398	1.92294	3.86024	3.07814	0.158779	6.96771	5.34234	0.733713	5.79438	4.99823	3.54957e-05	-4.83495	4.44982	XEN
XLOC_009643	Nrg2	chr18:36177311-36356814	0.766488	2.71615	0.483965	0.524919	0.691153	7.91078	1.00198	0.579373	1.78773	21.8961	20.5006	0.77479	38.5327	24.9145	0.00196526	-4.82028	2.70658	XEN
XLOC_007843	Gp1bb	chr16:18620411-18630031	0.142016	0.277046	0.450826	0.420799	5.20587	6.57305	6.41219	5.72769	1.01901	9.23325	10.8583	3.06115	7.68427	10.3826	0.000472717	-4.80714	3.3254	XEN
XLOC_016851	Clec2d	chr6:129130632-129136553	0.1	0.1	0.1	0.147269	0.1	0.1	0.1	0.172258	0.181895	1.44268	0.705856	0.567466	2.60904	3.62031	0.000636787	-4.79987	3.19601	XEN
XLOC_006921	Krt18	chr15:101858646-101862457	13.791	10.7714	7.06297	14.819	185.343	449.772	199.275	148.86	9.93314	277.203	135.857	13.5745	258.42	388.265	0.0014406	-4.79949	2.84146	XEN
XLOC_010387	Mamdc2	chr19:23377098-23522812	0.125579	0.1	0.1	0.190061	1.81424	0.295086	0.289924	1.13337	0.17306	2.28967	0.821053	0.568646	4.26191	2.87018	0.00129688	-4.78989	2.8871	XEN
XLOC_001427	P4ha1	chr10:58786043-58836052	11.863	7.14285	23.7858	9.02901	11.9596	52.1843	8.7794	11.9014	37.3463	433.834	374.089	41.0033	417.368	298.908	0.00071229	-4.78892	3.14734	XEN
XLOC_021065	Cspg4	chr9:56712910-56747677	0.173819	0.1	0.10107	0.259013	0.372802	0.1535	0.171427	0.263443	0.268346	2.54971	1.42587	1.49123	3.0719	5.68587	0.00625444	-4.78823	2.20381	XEN
XLOC_015796	Lrpap1	chr5:35434154-35448346	16.5877	43.6778	15.8363	17.2159	33.6164	236.761	27.9053	34.5108	18.2428	819.745	610.513	17.1637	666.953	621.415	3.57017e-06	-4.78725	5.44731	XEN
XLOC_011041	Mybpc3	chr2:90958300-90976673	0.10137	0.104795	0.1	0.198684	0.1	0.630179	0.1	0.1	0.133945	0.1	0.102651	0.209102	2.71868	4.19208	0.0018194	-4.77492	2.74007	XEN
XLOC_013826	Pappa	chr4:64785207-65018543	0.1	0.1	0.1	0.1	0.1	0.1	0.1	0.1	0.11339	3.16362	1.44187	1.2157	2.29365	3.16065	0.000585103	-4.76932	3.23277	XEN
XLOC_021905	Slc35g2	chr9:100452606-100471504	0.531924	0.188474	0.380078	0.438581	7.22782	4.75303	3.20395	9.9473	0.186009	6.76355	2.84426	0.368949	8.49153	12.4906	0.00119322	-4.76904	2.92328	XEN
XLOC_015130	Fosl2	chr5:32438844-32460212	0.255183	0.936097	0.501856	0.485576	9.38387	15.8464	15.6754	3.8573	0.76401	22.6155	13.1567	5.92843	14.414	15.1166	1.2305e-06	-4.76066	5.90992	XEN
XLOC_018484	Prap1	chr7:147279294-147283102	0.1	0.1	0.106282	0.1	0.1	1.13725	0.1	0.1	0.1	0.1	0.1	0.1	1.95987	3.53879	0.00540996	-4.75853	2.26681	XEN
XLOC_018173	Gdpd5	chr7:106530058-106609494	0.823321	2.47229	1.72148	1.09066	5.53619	17.7729	2.47282	4.44906	2.54479	47.8838	55.2964	2.65367	43.3913	38.9205	1.14245e-05	-4.75239	4.94216	XEN
XLOC_006187	Zfp503	chr14:22803183-22808823	0.193341	0.1	0.251219	0.1	9.23783	7.88877	12.1164	10.7726	0.408895	4.5397	3.51574	9.19733	3.06557	5.61173	0.00590604	-4.75086	2.2287	XEN
XLOC_023089	Msl3	chrX:165092049-165111834	2.95793	5.15955	5.91001	3.9979	7.67979	11.2964	6.82729	5.83301	2.66605	61.4424	141.408	4.28885	83.0991	159.551	0.00756439	-4.75078	2.12123	XEN
XLOC_001790	Mmp19	chr10:128227965-128241426	0.148063	0.167691	0.22766	0.1	0.227939	0.105701	0.1	0.117931	0.141578	2.21175	1.61661	1.47793	3.46162	5.15619	0.00134204	-4.7435	2.87224	XEN
XLOC_002917	Samd14	chr11:94871192-94887401	0.114733	0.467404	0.152959	0.196243	3.70109	3.04524	2.95083	2.90702	0.351705	6.70037	4.18507	2.20034	6.49365	5.95843	7.84748e-06	-4.74094	5.10527	XEN
XLOC_010036	Papss2	chr19:32670204-32741677	0.1	0.1	0.1	0.1	0.917095	1.32499	0.66767	0.482449	0.251132	5.00414	2.40994	1.67692	2.14006	3.16792	0.00125378	-4.73009	2.90178	XEN
XLOC_008554	Lrrc73	chr17:46391113-46394265	0.180057	0.563646	0.208992	0.33383	0.714169	2.60093	0.426747	0.368618	0.1	8.76912	5.87154	0.609047	9.162	7.90523	3.54353e-05	-4.72968	4.45056	XEN
XLOC_016947	Tfpi2	chr6:3912594-3918354	0.1	0.1	0.1	0.1	0.533904	0.429421	0.425224	0.46678	0.1	1.79717	1.53023	0.68847	1.76563	3.46977	0.008491	-4.71023	2.07104	XEN
XLOC_005463	Msx2	chr13:53562249-53568149	0.338747	0.789412	0.487539	0.1	13.7754	9.51907	6.7522	15.2716	2.21738	12.1968	13.8391	4.4736	7.58674	14.7931	0.00831714	-4.70533	2.08003	XEN
XLOC_011793	Zeb2	chr2:44839153-44969604	0.122064	0.1	0.1	0.1	2.09758	0.754403	1.3156	2.19118	0.678477	6.04204	2.78986	3.07739	2.26922	3.20669	0.000786178	-4.69757	3.10448	XEN
XLOC_009590	Cdh2	chr18:16747385-16967558	0.177431	0.191637	0.1	0.220934	23.3107	6.39382	13.5597	23.7787	1.69374	10.8205	5.14007	7.39446	4.00128	4.92079	0.000112394	-4.69271	3.94926	XEN
XLOC_008169	Pde10a	chr17:8994609-9179513	0.1	0.1	0.147729	0.1	1.46719	0.509748	1.10065	1.46338	0.1	4.43293	3.50892	0.685329	3.05197	2.65829	2.30616e-05	-4.67286	4.63711	XEN
XLOC_011417	Ppp1r16b	chr2:158492468-158592070	0.500129	0.1	0.544862	0.653761	0.452095	1.82696	0.798403	1.55038	0.116331	2.01293	5.07102	0.188398	11.8776	11.0165	4.27934e-06	-4.66991	5.36862	XEN
XLOC_019445	Itpripl2	chr7:125628625-125635489	0.193966	1.78951	0.511209	0.13863	3.43301	5.87217	3.80284	1.44246	1.25308	34.8081	24.3731	6.14691	15.9854	17.5107	2.70086e-05	-4.66904	4.5685	XEN
XLOC_022601	Clcn5	chrX:6735537-6896484	1.54412	1.55936	1.06382	1.17732	19.0613	28.238	19.922	11.3552	2.2572	49.2458	44.8436	6.40833	33.692	33.6098	7.41765e-09	-4.65449	8.12973	XEN
XLOC_000327	Serpinb2	chr1:109407999-109422177	0.1	0.1	0.1	0.1	0.1	0.1	0.1	0.1	0.370594	2.34488	3.54201	0.525234	2.24095	2.78464	0.000131753	-4.65122	3.88024	XEN
XLOC_020173	Cdh13	chr8:120807654-121847348	0.1	0.339328	0.1	0.1	0.1	0.1	0.1	0.1	0.37738	57.7891	20.7728	0.694709	3.10425	4.89216	0.00228953	-4.64472	2.64025	XEN
XLOC_010719	Col5a1	chr2:27741944-27895030	1.96339	0.674048	2.23428	2.87029	9.99444	8.29572	8.8921	6.66682	3.83632	37.6628	30.4244	63.2809	42.0422	53.878	0.000237501	-4.63105	3.62433	XEN
XLOC_011191	Sqrdl	chr2:122591094-122635287	0.1	0.184038	0.1	0.1	1.14664	1.69063	2.48782	1.33209	0.1	5.95044	1.51526	2.01288	2.50137	3.37942	0.000479931	-4.60282	3.31882	XEN
XLOC_014152	Wnt4	chr4:136833549-136855416	0.1	0.308746	0.1	0.1	0.888643	3.50552	1.41604	1.18368	0.1	14.7288	3.3891	1.20244	2.98473	4.39844	0.00129516	-4.60033	2.88768	XEN
XLOC_012157	Gpr176	chr2:118102833-118199155	0.1	0.1	0.1	0.1	0.272041	0.477813	0.634855	0.417825	0.1	1.51136	1.26611	1.72799	1.88829	2.95533	0.00207134	-4.59801	2.68375	XEN
XLOC_004461	Tnfaip2	chr12:112680871-112693229	0.276933	0.859211	0.604114	0.117993	0.872439	2.22218	1.2715	0.723315	0.251978	10.1729	5.1196	3.08897	13.9707	8.4955	0.00314409	-4.59574	2.50251	XEN
XLOC_005924	Arhgef40	chr14:52604507-52640408	0.740719	0.733544	0.899211	0.643419	5.07549	6.35034	7.57169	4.33598	1.53856	25.665	30.4086	7.03328	12.5809	23.6704	0.00691165	-4.5869	2.16042	XEN
XLOC_016762	Cxcl12	chr6:117118552-117131386	0.290438	0.1	0.305611	0.252301	0.89762	0.457505	0.532137	0.625106	3.05245	7.57011	3.91853	20.2278	4.37783	7.00918	0.00251618	-4.58583	2.59926	XEN
XLOC_020796	Slc36a4	chr9:15514212-15543233	0.354282	0.414496	0.561319	0.41424	2.8901	3.09225	2.79749	1.74773	0.597616	20.7995	17.3024	1.79733	12.5609	8.18674	0.0017688	-4.5722	2.75232	XEN
XLOC_005699	Gpx8	chr13:113832970-113836596	2.42313	1.72686	1.62079	1.85276	21.3354	16.7606	20.6668	22.6235	2.88058	88.2936	45.1927	21.7453	46.5166	43.278	1.9484e-06	-4.5581	5.71032	XEN
XLOC_019906	Crlf1	chr8:73017054-73027980	1.25236	2.11498	1.09646	1.81645	1.0015	7.9671	1.09958	0.923981	3.73003	29.8437	20.389	3.60098	24.6256	48.7813	0.00900609	-4.54702	2.04546	XEN
XLOC_019560	Adam12	chr7:141074882-141416780	0.1	0.1	0.1	0.1	0.263213	0.271552	0.254662	0.173441	0.178308	1.39325	1.63091	6.92818	1.75683	2.90518	0.00316003	-4.54288	2.50031	XEN
XLOC_019415	Scube2	chr7:116942204-117009193	0.792223	0.965236	0.962696	0.440317	0.259505	1.43805	0.128399	0.238919	0.921535	9.25227	14.6973	0.769501	23.1602	13.6106	0.00386928	-4.54035	2.41237	XEN
XLOC_016531	Chn2	chr6:53989925-54380215	0.749108	0.615384	0.898037	0.871317	3.82136	12.6748	3.96911	2.76373	2.64382	19.642	18.5761	1.76537	15.5343	20.812	0.000425746	-4.5358	3.37085	XEN
XLOC_006628	Cpq	chr15:33012883-33583191	0.176313	0.1	0.228549	0.134749	1.2936	0.40141	0.87695	1.37508	0.333444	3.21887	1.88285	0.693036	3.09904	4.31891	0.0007011	-4.53575	3.15422	XEN
XLOC_016176	Ncf1	chr5:134696129-134705495	0.1	0.1	0.1	0.1	0.284969	0.267583	0.184116	0.151	0.227594	0.389768	0.299766	0.203392	1.54593	3.07643	0.00918167	-4.53056	2.03708	XEN
XLOC_015059	Lrrc17	chr5:20989664-21151423	0.1	0.1	0.1	0.1	0.1	0.1	0.1	0.1	0.1	0.757497	0.1	3.68822	1.87835	2.73759	0.00110294	-4.52855	2.95745	XEN
XLOC_019624	Dusp8	chr7:149265391-149281189	0.1	0.264011	0.300536	0.154661	3.48888	5.46248	3.30189	2.47138	0.1	6.27171	7.17134	0.603572	3.2158	6.20936	0.00802261	-4.52422	2.09568	XEN
XLOC_003834	Krt19	chr11:100002125-100007233	5.84196	5.32643	1.8584	7.90074	21.288	95.0426	60.6602	24.986	3.69848	86.8397	18.3053	3.05742	112.424	127.424	2.07828e-05	-4.51865	4.6823	XEN
XLOC_003842	Leprel4	chr11:100270063-100276133	8.07736	8.39812	4.2393	5.46537	17.7624	18.9583	12.8179	13.6332	8.95732	151.866	90.149	22.8936	106.466	193.361	0.00576927	-4.51759	2.23888	XEN
XLOC_021624	Ubash3b	chr9:40821723-40965577	0.300498	2.49856	0.475139	0.251049	1.04156	6.13723	2.33799	1.16057	0.395933	7.94812	10.9782	1.27045	21.1824	19.1287	4.74399e-05	-4.51538	4.32386	XEN
XLOC_015360	Ephx4	chr5:107832531-107859050	0.190342	0.416033	0.4538	0.155681	2.13675	2.48051	1.45057	2.36838	0.860379	6.96747	5.30067	0.729043	6.8785	7.01067	6.69371e-07	-4.51392	6.17433	XEN
XLOC_021728	Snx33	chr9:56765006-56776178	0.487063	0.856347	0.867988	0.651535	5.59855	3.62659	5.21933	6.23541	0.657566	18.2292	22.488	2.51431	15.2171	17.2993	1.83635e-05	-4.5056	4.73605	XEN
XLOC_009847	Efemp2	chr19:5474689-5481854	6.18179	5.60335	5.86595	6.66219	13.594	22.2541	14.235	11.9926	4.31298	104.93	73.0703	24.589	129.626	144.411	8.60095e-06	-4.49455	5.06545	XEN
XLOC_001906	Rnf217	chr10:31221692-31329531	0.948946	0.457749	0.639645	0.425726	4.28802	4.15946	4.01025	2.46817	1.42305	14.2939	14.3428	2.70436	16.6247	11.213	0.00133643	-4.49325	2.87406	XEN
XLOC_013614	Nexn	chr3:151899947-151929284	0.330814	0.32073	0.337882	0.293212	2.67458	1.97289	4.07331	3.03464	0.769629	2.81244	3.15695	5.86416	6.22778	8.02322	0.00024516	-4.47388	3.61055	XEN
XLOC_013263	Fhdc1	chr3:84246117-84284361	0.453117	0.521697	0.502985	0.542143	1.13801	3.24571	1.89334	3.62494	0.349044	10.7241	14.2372	0.546333	9.09867	13.3424	0.00118035	-4.47376	2.92799	XEN
XLOC_015342	Arhgap24	chr5:102910409-103326956	0.108556	0.1	0.1	0.1	3.66858	0.789547	1.35246	2.00229	0.1	1.15886	0.401267	1.44204	1.66697	2.8436	0.00393931	-4.4647	2.40458	XEN
XLOC_012952	Slc25a24	chr3:108926066-108971327	0.653716	0.470799	0.813606	0.717612	15.5324	13.7067	13.6431	15.1145	0.876212	40.9905	26.7816	11.8386	15.7598	13.0752	7.73539e-05	-4.44064	4.11152	XEN
XLOC_017414	Ltbr	chr6:125256588-125263888	1.50219	2.2824	1.64264	2.35382	9.09707	18.9768	9.23851	9.08455	1.76904	46.0831	23.6206	7.90328	33.6119	50.4354	0.00148267	-4.43316	2.82896	XEN
XLOC_022008	Tgfbr2	chr9:115996812-116084481	0.171732	1.65792	0.503788	0.274933	1.87839	4.29474	1.96066	0.677393	0.498319	59.0716	20.7041	11.4391	10.5133	17.6439	0.00391525	-4.43228	2.40724	XEN
XLOC_000339	En1	chr1:122499063-122504568	0.1	0.149282	0.1	0.13907	0.299561	0.158158	0.253859	0.213345	0.179264	3.44498	3.37834	2.01898	2.41739	2.84285	4.47995e-05	-4.42914	4.34873	XEN
XLOC_004015	BC100451	chr11:118162374-118216725	0.1	0.1	0.1	0.1	0.1	0.272287	0.1	0.1	0.1	1.58028	0.460025	0.212514	2.6065	1.67908	0.00197848	-4.42142	2.70367	XEN
XLOC_004357	Serpina3f	chr12:105452753-105480144	0.1	0.1	0.1	0.1	0.1	0.1	0.1	0.1	0.1	0.663777	0.557433	2.018	1.80941	2.42896	0.000441126	-4.40544	3.35544	XEN
XLOC_012268	Adra1d	chr2:131371092-131388021	0.1	0.1	0.1	0.1	0.126613	0.696232	0.910821	0.207635	0.184504	1.36247	1.12308	0.948435	1.45481	2.74868	0.00721687	-4.39352	2.14165	XEN
XLOC_017250	Antxr1	chr6:87083846-87285769	0.220259	0.108965	0.562967	0.214873	3.96567	4.41063	7.10229	2.13525	0.357962	4.80701	2.42621	4.53711	5.09766	6.49766	0.000261403	-4.38873	3.58269	XEN
XLOC_004980	Serpinb9b	chr13:33119282-33132427	0.233039	2.19995	0.1	0.438062	0.1	5.43712	0.240853	0.1	0.63491	174.75	33.3709	4.00284	10.6653	20.1727	0.00811502	-4.37566	2.09071	XEN
XLOC_002303	Gdf11	chr10:128321601-128328774	0.183641	0.200196	0.172109	0.293799	3.69059	1.1044	1.25713	2.59872	0.610055	10.7204	4.96075	1.24366	4.82665	3.87664	0.000147388	-4.35646	3.83154	XEN
XLOC_013949	Bend5	chr4:110070395-111330115	0.883047	3.40378	0.590668	0.558195	3.03193	8.18481	3.04101	3.50373	2.00515	18.9867	26.662	1.63877	26.3943	29.0088	3.53543e-05	-4.34943	4.45156	XEN
XLOC_007062	Gm19510	chr15:59619971-59626514	0.1	0.1	0.1	0.1	0.1	0.250283	0.1	0.1	0.1	0.355163	0.249114	0.1	2.50873	1.56007	0.00264079	-4.34653	2.57827	XEN
XLOC_005185	Lhfpl2	chr13:94827750-94965364	0.716333	1.33389	0.810104	1.08393	16.1114	11.5612	9.64623	9.92474	0.852396	24.4824	29.0996	5.77982	21.1677	18.7863	1.51211e-05	-4.34051	4.82042	XEN
XLOC_021421	Abhd5	chr9:122260733-122290641	2.59406	4.98341	2.58178	3.53182	7.07341	22.4007	8.01759	6.30014	2.50406	42.1179	52.6527	4.82774	74.9266	63.7202	4.87184e-05	-4.34011	4.31231	XEN
XLOC_011215	Mertk	chr2:128524732-128627924	1.00772	1.03115	1.093	0.518815	1.05282	1.70973	0.914585	0.770104	0.833085	34.411	39.417	0.606898	21.5131	15.4551	0.000708192	-4.34005	3.14985	XEN
XLOC_020509	Ednra	chr8:80186927-80248351	0.1	0.1	0.1	0.21742	5.21504	0.441077	0.82259	1.65212	0.137799	6.28553	9.54405	7.99646	2.98451	2.21041	0.000513062	-4.32769	3.28983	XEN
XLOC_004763	Lgmn	chr12:103632307-103677907	27.1021	37.3396	26.705	26.6594	20.1492	335.432	28.8947	26.6224	29.0079	321.794	346.407	25.3968	658.334	514.369	0.000229552	-4.31535	3.63912	XEN
XLOC_001737	Avpr1a	chr10:121885554-121890509	0.1	0.1	0.1	0.1	0.1	0.1	0.1	0.1	0.1	0.940811	0.382237	0.106	1.53141	2.44532	0.00251373	-4.31351	2.59968	XEN
XLOC_017143	Vopp1	chr6:57702257-57775119	0.539952	0.76107	1.81352	1.42548	6.57026	5.30123	7.17281	7.30493	1.2638	53.5386	27.6619	7.186	20.7259	24.0965	4.56237e-05	-4.30345	4.34081	XEN
XLOC_019634	Igf2	chr7:149836672-149856261	0.343284	0.748793	0.239425	0.293879	32.7641	12.1257	16.9536	19.3288	3.55918	8.49583	15.3988	357.861	5.63554	10.379	0.00653318	-4.30053	2.18488	XEN
XLOC_007329	Adcy6	chr15:98420420-98438064	1.15686	0.64045	1.05495	1.59827	8.47194	9.36125	6.74193	6.42033	1.55502	25.845	21.7812	5.0536	20.0321	23.7997	6.3011e-05	-4.29993	4.20058	XEN
XLOC_021458	Endod1	chr9:14158433-14185686	0.909578	0.775681	0.422088	0.543454	2.57542	6.43312	5.57108	2.79137	0.913148	70.0877	27.1922	2.95031	10.5809	15.3467	0.00111113	-4.28999	2.95423	XEN
XLOC_014085	Col16a1	chr4:129725083-129776521	0.157595	0.1	0.1	0.408675	0.632166	0.975372	0.747759	0.384346	0.185259	3.0368	2.27603	4.75879	2.74953	4.73299	0.00453359	-4.2876	2.34356	XEN
XLOC_007113	Ly6c1	chr15:74874447-74879267	0.1	0.1	0.1	0.188529	0.1	0.527958	0.1	0.1	0.197003	7.42924	0.809891	1.91244	2.38064	2.35836	3.09875e-07	-4.27807	6.50881	XEN
XLOC_013340	Sprr1a	chr3:92287875-92289803	0.1	0.1	0.1	0.1	0.1	1.75837	0.167799	0.179657	0.18744	10.2036	1.35886	0.927836	2.30459	1.56987	0.00122382	-4.27592	2.91228	XEN
XLOC_001434	4632428N05Rik	chr10:59765497-60159238	0.606848	0.1	0.194879	1.14921	2.06049	2.06532	1.46873	1.98461	0.604203	9.85405	9.2871	0.684337	9.45765	10.3507	3.13854e-05	-4.27175	4.50327	XEN
XLOC_001418	Fabp7	chr10:57504728-57508256	0.1	0.1	0.1	0.1	0.370468	0.1	0.433944	0.196816	0.180152	0.554401	1.10627	0.685864	1.55196	2.30726	0.00138115	-4.27024	2.85976	XEN
XLOC_006135	Itgbl1	chr14:124059361-124373301	0.1	0.1	0.1	0.1	0.1	0.1	0.1	0.1	0.1	2.37691	0.492263	0.326802	1.5306	2.29495	0.00149661	-4.2576	2.82489	XEN
XLOC_005250	Fgf10	chr13:119503505-119581380	0.270754	0.624237	0.1	0.257158	0.395053	1.54159	0.320268	0.406145	0.815909	4.00482	9.53764	0.358295	5.72284	6.16536	1.24775e-05	-4.24705	4.90387	XEN
XLOC_009786	Nfatc1	chr18:80802943-80909810	0.277367	0.296313	0.927485	0.360026	2.26062	3.43977	2.49232	2.50183	0.383929	9.03402	9.24578	0.661884	6.91159	10.6923	0.0021225	-4.2416	2.67315	XEN
XLOC_016414	Tmem140	chr6:34813145-34828065	0.1	0.312716	0.11036	0.310411	0.686574	1.00066	0.524891	0.384991	0.151316	11.3822	2.15927	0.22495	3.81892	4.0589	5.5238e-06	-4.24056	5.25776	XEN
XLOC_021805	Gcnt3	chr9:69879302-69885895	0.1	0.546647	0.1	0.1	0.1	0.474099	0.1	0.1	0.1	10.1075	4.08026	0.1	5.04602	2.90948	0.00506684	-4.23212	2.29526	XEN
XLOC_014836	Sepn1	chr4:134093806-134108081	1.93547	1.61316	2.2215	2.54698	19.1346	17.8836	13.9604	16.4276	2.63318	61.7022	40.4446	9.68364	39.436	38.5943	7.82324e-08	-4.22988	7.10661	XEN
XLOC_017450	Olr1	chr6:129435265-129457183	0.1	0.1	0.1	0.1	0.1	0.1	0.1	0.1	0.1	1.16244	1.02521	1.14145	1.58928	2.15293	0.000508337	-4.22582	3.29385	XEN
XLOC_022245	Cxx1c	chrX:50911098-50912311	0.22587	0.1	0.1	0.175274	1.52918	0.913622	1.33191	1.89664	0.1	1.98994	0.372522	0.1	2.62521	2.99235	2.58543e-05	-4.22416	4.58747	XEN
XLOC_022504	Col4a5	chrX:137909961-138123778	0.1	0.1	0.1	0.174202	0.842318	0.104271	0.464615	0.49262	0.211585	4.07667	2.45412	4.69139	1.69742	2.71727	0.00263613	-4.21874	2.57903	XEN
XLOC_009179	Efna5	chr17:62952305-63230666	0.259561	0.240993	0.332707	0.27047	4.06105	3.57835	3.30196	1.42384	0.190256	11.5984	12.7534	1.41354	4.4848	5.77718	0.000256269	-4.21685	3.5913	XEN
XLOC_001960	Man1a	chr10:53625838-53795602	0.654609	0.738461	1.32216	0.635946	1.89538	4.56237	2.17528	1.45554	0.704008	10.2794	18.9955	2.80218	15.8472	15.292	9.9882e-07	-4.21599	6.00051	XEN
XLOC_020267	Efnb2	chr8:8617438-8660773	0.422718	2.08797	0.70727	0.546238	31.5547	17.9074	24.5661	25.6067	6.3048	24.251	24.7813	16.2779	18.2931	16.5303	3.16448e-05	-4.20964	4.4997	XEN
XLOC_004192	Mia2	chr12:60196786-60210117	0.1	0.1	0.1	0.1	0.1	1.56122	0.178399	0.239515	0.1	1.25311	0.560028	0.1	2.33977	1.35985	0.00430749	-4.20931	2.36578	XEN
XLOC_020684	Maf	chr8:118227152-118230794	0.1	0.1	0.1	0.1	1.82008	0.608986	0.844731	1.01081	0.264909	1.41505	0.848718	6.42019	1.55325	2.13623	0.000613865	-4.20535	3.21193	XEN
XLOC_021389	Ctdspl	chr9:118835653-118953237	1.05471	1.14474	1.18102	1.08531	5.45603	8.26038	4.92981	6.89233	1.75898	12.137	11.3842	2.90735	24.4534	16.7171	0.00119523	-4.20463	2.92255	XEN
XLOC_006751	Cdc42ep1	chr15:78673076-78685959	0.967988	4.81794	1.23695	1.26645	19.3488	11.4767	8.85859	20.7648	0.682257	13.4163	15.9561	4.82313	43.4389	32.1752	0.000651949	-4.18933	3.18579	XEN
XLOC_001365	Lama4	chr10:38685320-38829994	0.1	0.29412	0.1	0.131523	1.19565	0.920153	1.50602	1.47724	0.250037	3.61095	2.2671	1.56509	2.32412	3.35117	0.00113806	-4.18128	2.94384	XEN
XLOC_021192	Gsta1	chr9:78078475-78090490	0.1	0.1	0.1	0.1	0.1	0.446282	0.1	0.1	0.1	6.54196	1.07632	0.1	2.39001	1.21525	0.00908038	-4.17203	2.0419	XEN
XLOC_016483	Arhgef5	chr6:43215642-43239319	0.817577	2.35819	0.820751	1.00462	3.84984	11.9943	5.39547	2.01267	0.381616	35.0134	21.8192	2.17817	21.1894	23.8311	2.69874e-05	-4.17025	4.56884	XEN
XLOC_010050	Pcgf5	chr19:36453556-36530694	5.49509	3.01273	6.72928	4.32074	10.6196	29.3247	15.58	11.6207	8.00363	39.6932	38.7919	5.99753	64.151	111.518	0.00468219	-4.16704	2.32955	XEN
XLOC_008678	Plekhh2	chr17:84911234-85021482	0.730971	0.458771	0.895373	0.801319	4.91658	5.15949	3.47237	3.33431	1.75427	5.67352	9.7969	1.90465	15.8007	9.96167	0.00246979	-4.15791	2.60734	XEN
XLOC_008799	Tnfrsf12a	chr17:23797489-23814416	11.3708	14.531	8.58477	12.3369	32.4945	121.119	65.3023	31.9894	15.6544	270.508	103.466	36.4795	150.949	266.833	0.00515751	-4.15745	2.28756	XEN
XLOC_001066	Mr1	chr1:156975007-156993910	0.1	0.1	0.1	0.1	0.1	0.1	0.1	0.190692	0.1	0.653506	0.267211	0.459397	2.01569	1.55159	0.000290533	-4.15675	3.53681	XEN
XLOC_021475	Naalad2	chr9:18127464-18190372	0.1	0.1	0.1	0.1	0.1	0.359955	0.182849	0.637321	0.1	8.21918	4.75916	0.29683	1.49014	2.0673	0.000685398	-4.15277	3.16406	XEN
XLOC_022491	Mum1l1	chrX:135744582-135772874	1.18203	0.769058	1.20725	0.913286	7.48322	7.04106	4.17465	5.96005	2.18245	18.8059	14.4907	5.14655	19.2755	16.6473	3.24655e-05	-4.14122	4.48858	XEN
XLOC_017074	Fam115a	chr6:42622545-42643058	1.32932	0.177437	0.730543	1.69274	14.0129	8.86919	11.5112	10.8455	1.65467	19.4968	19.389	4.73059	15.8943	18.6718	7.86581e-05	-4.13674	4.10426	XEN
XLOC_018088	Isg20	chr7:86058650-86065282	0.1	0.272158	0.656703	0.1	0.1	0.733401	0.304557	0.166624	0.1	14.4439	3.4047	0.427531	3.66373	6.24874	0.00459132	-4.13438	2.33806	XEN
XLOC_010799	Ptgs1	chr2:36085945-36107789	0.549747	0.261119	0.170757	0.252673	1.14246	0.410437	0.687914	0.597012	1.26022	5.0954	4.28543	4.66201	4.13612	6.52376	0.00248214	-4.11043	2.60517	XEN
XLOC_003043	Fzd2	chr11:102465744-102469372	2.45783	0.974575	1.16468	1.78255	56.359	41.8664	49.0697	56.3333	9.50063	13.3038	8.48242	13.8836	28.5661	26.3182	7.04992e-06	-4.10485	5.15182	XEN
XLOC_022501	Mid2	chrX:137212566-137302254	0.1	0.1	0.149387	0.1	0.450349	0.792365	0.737632	0.370308	0.1	4.3759	3.61597	0.38833	1.61809	2.2323	0.000659895	-4.09897	3.18052	XEN
XLOC_021150	Anxa2	chr9:69301489-69339592	39.8076	12.1747	15.3341	30.9772	12.9744	93.3353	25.2554	17.2314	98.8995	923.228	596.514	155.175	291.186	549.538	0.00767629	-4.09646	2.11485	XEN
XLOC_022372	Stard8	chrX:96237919-96270067	1.69895	2.23665	0.993145	3.44561	2.24076	12.1452	2.23445	1.80925	0.652609	16.4538	27.6911	0.613365	38.2442	33.3362	3.74647e-05	-4.09551	4.42638	XEN
XLOC_009701	March3	chr18:56921369-57085202	0.1	0.183474	0.733732	0.15483	1.11237	1.72052	0.580845	0.655413	0.227633	10.9589	6.85125	2.00117	3.73664	6.26451	0.00426819	-4.09308	2.36976	XEN
XLOC_006618	Ank	chr15:27396431-27524662	2.80275	1.83702	3.77677	3.45946	6.86239	24.2015	7.24012	7.87689	5.01358	75.9604	51.0304	8.45293	51.0417	49.3008	5.8598e-07	-4.07881	6.23212	XEN
XLOC_011593	Gata3	chr2:9778704-9800227	0.1	0.13607	0.1	0.1	10.1698	5.38415	8.16883	3.14676	0.11467	2.33508	1.16594	0.315632	2.21479	1.46804	0.00163776	-4.07818	2.78575	XEN
XLOC_010426	Lipa	chr19:34566805-34601964	4.33037	1.30242	3.65513	4.01323	19.1826	11.5608	9.29147	13.0267	6.70924	23.0939	25.2906	8.05214	58.8389	53.1666	1.28586e-05	-4.07395	4.89081	XEN
XLOC_001053	Rgl1	chr1:154364659-154472241	0.780373	1.07271	0.843728	1.20609	3.8041	3.72337	3.29265	3.56769	1.00503	33.7688	19.6666	5.55795	17.9117	14.7827	9.24957e-05	-4.06642	4.03388	XEN
XLOC_008114	Runx1	chr16:92601710-92826311	0.266211	1.19257	0.210717	0.239993	0.193183	4.49486	0.468267	0.163111	0.389478	21.6405	12.2249	5.44915	6.28344	9.64611	0.00235308	-4.06045	2.62836	XEN
XLOC_015299	Cxcl1	chr5:91320270-91322141	0.1	0.296939	0.1	0.1	1.91986	2.97564	0.626261	0.151553	0.253166	1.49013	2.16843	0.229728	2.18202	2.78922	0.000307307	-4.05795	3.51243	XEN
XLOC_013878	Tek	chr4:94405990-94541630	0.963002	0.679106	0.36806	1.66059	4.25744	1.9699	4.30397	3.16335	1.42074	40.0103	18.6357	1.08123	16.4024	14.1505	5.77989e-05	-4.05716	4.23808	XEN
XLOC_003133	Sphk1	chr11:116393224-116397989	0.86282	1.06203	1.39203	0.968358	0.279111	0.781521	1.13261	0.386913	0.620021	21.5094	20.3687	1.02731	16.0498	19.4788	9.63501e-05	-4.05153	4.01615	XEN
XLOC_022037	Ano10	chr9:122084991-122203541	1.7746	1.88653	2.63475	1.57436	8.86653	12.9449	8.32432	7.41944	2.24458	53.7896	36.1804	5.93364	30.1194	35.0374	3.83211e-05	-4.04944	4.41656	XEN
XLOC_004247	Fut8	chr12:78339090-78576983	3.87421	10.0959	5.67148	3.4059	13.4555	16.0665	12.307	13.1195	7.54383	59.963	81.986	8.72407	101.009	88.798	3.45123e-05	-4.04185	4.46203	XEN
XLOC_003599	Fam101b	chr11:75832696-75841284	0.437851	0.17604	0.851946	0.569167	5.3735	5.04908	7.21229	11.6926	0.603144	9.10712	10.9398	6.30009	6.48197	10.2598	0.00260117	-4.04035	2.58483	XEN
XLOC_019157	Crtc3	chr7:87731517-87833763	0.525585	0.588358	0.923001	0.755067	3.40217	6.26334	4.02683	2.12237	0.75073	9.22194	7.59657	1.63646	12.6574	10.2347	0.000140514	-4.03547	3.85228	XEN
XLOC_000579	Itpkb	chr1:182257099-182353790	0.647761	0.554348	0.6807	0.431968	3.63561	3.53128	5.74427	2.7214	0.684422	11.5453	8.75952	3.43908	8.97812	9.90323	7.34719e-06	-4.02802	5.13388	XEN
XLOC_007391	Krt8	chr15:101827141-101834773	17.4627	67.6628	17.5787	14.4057	158.335	547.629	289.641	149.362	9.67437	437.915	392.522	13.1192	376.997	573.829	0.00213156	-4.02132	2.6713	XEN
XLOC_018709	Fosb	chr7:19888044-19895394	0.1	0.1	0.1	0.1	0.1	0.474659	0.268973	0.122149	0.272339	3.71677	6.42603	0.312323	1.48011	1.75796	5.78145e-05	-4.01706	4.23796	XEN
XLOC_020367	Nrg1	chr8:32928499-33028675	0.126385	2.12426	0.284121	0.1	0.661706	5.94442	0.94941	0.343967	0.16726	21.4094	11.2089	0.584058	11.6187	9.58665	0.000496745	-4.00868	3.30387	XEN
XLOC_012114	Fibin	chr2:110201081-110203150	0.1	0.1	0.1	0.1	0.1	0.1	0.1	0.1	0.1	0.926457	0.350406	2.32761	1.24193	1.9664	0.00246894	-4.00375	2.60749	XEN
XLOC_000362	5430435G22Rik	chr1:133585271-133610041	0.1	0.1	0.1	0.1	0.1	0.301338	0.332428	0.136188	0.132134	4.22067	0.737581	0.459801	1.08475	2.11551	0.00894984	-4.00012	2.04818	XEN
XLOC_006445	Pnoc	chr14:66019509-66044309	0.194873	0.1	0.1	0.107418	0.253021	0.1	0.1	0.228189	0.212043	10.7876	5.07925	0.209908	2.5204	1.49157	0.00404473	-3.99772	2.39311	XEN
XLOC_007720	Il10rb	chr16:91406479-91426079	0.816878	1.19618	0.971645	0.965267	3.47295	5.14154	2.74479	2.94147	0.95092	31.2824	12.0315	3.27813	12.7392	18.7945	0.00135229	-3.99698	2.86893	XEN
XLOC_022555	Spin2	chrX:150266835-150268783	0.53255	1.15779	0.793001	0.832239	5.89458	8.34878	4.25826	15.3259	0.64028	10.4359	8.67187	1.5625	13.1976	13.1687	3.53378e-07	-3.99136	6.45176	XEN
XLOC_021214	Prss35	chr9:86636433-86650678	1.44698	4.11657	0.50782	1.69417	3.7211	8.11202	1.31708	1.33415	2.74948	101.073	43.258	3.24711	24.1988	37.3018	0.00231179	-3.98544	2.63605	XEN
XLOC_015567	Plod3	chr5:137458070-137472516	15.3763	17.0911	14.1386	17.5898	18.812	45.412	17.8043	19.443	20.6641	233.735	300.71	21.0172	324.605	181.252	0.00571196	-3.97818	2.24322	XEN
XLOC_019111	Lrrk1	chr7:73403632-73533227	0.270603	0.268031	0.169175	0.290358	1.92186	2.73707	3.28564	2.37851	0.298319	8.07076	4.63502	2.84591	3.73472	4.10849	7.14471e-06	-3.97409	5.14602	XEN
XLOC_003015	Ramp2	chr11:101107647-101109564	3.21475	7.83201	0.613518	2.18781	1.67654	7.15225	2.44675	1.66401	2.77484	48.2217	66.872	1.81518	60.1844	48.5024	0.000283484	-3.97242	3.54747	XEN
XLOC_022954	Hmgn5	chrX:106199875-106208719	5.61932	6.08059	5.96504	3.92671	8.34757	6.71831	7.56976	8.41271	7.92642	56.9007	35.2682	7.51686	78.3159	90.547	3.22216e-05	-3.96731	4.49185	XEN
XLOC_007542	Lpp	chr16:24392641-24992664	0.713771	0.961944	0.811569	0.603143	13.5562	8.96357	10.3767	6.10973	0.983131	13.1296	11.247	8.17921	12.9044	11.1954	3.00712e-05	-3.96314	4.52185	XEN
XLOC_002614	Grap	chr11:61466822-61486279	0.1	0.1	0.1	0.1	0.1	0.1	0.1	0.1	0.1	0.118149	0.1	0.1	1.10633	2.01233	0.00625172	-3.96285	2.204	XEN
XLOC_006623	Cmbl	chr15:31498666-31519874	0.689078	0.1	0.187672	0.931747	5.65855	1.59016	1.00203	4.6219	0.777814	0.533868	0.1	0.634601	5.91633	8.84748	0.00187382	-3.95156	2.72727	XEN
XLOC_015213	Fam114a1	chr5:65361313-65433140	2.98199	2.86502	4.10123	2.52817	5.51792	11.6838	4.07089	4.46953	2.11799	72.8724	57.9428	12.6412	46.6004	49.6807	1.92907e-06	-3.94805	5.71465	XEN
XLOC_013247	Tmem144	chr3:79617074-79646584	1.21171	2.23694	1.72082	1.58487	1.17879	13.6536	1.6072	1.21427	0.781529	14.2286	19.9916	0.761057	34.0933	18.0117	0.00782946	-3.94754	2.10627	XEN
XLOC_005407	Nrn1	chr13:36817494-36826323	0.1	0.667285	0.180273	0.1	0.30145	1.2493	0.1	0.1	0.177368	8.68606	5.52816	0.426042	2.92115	5.09865	0.00579167	-3.93654	2.2372	XEN
XLOC_021142	Car12	chr9:66561492-66614652	1.93232	0.161692	0.844989	2.6428	1.81253	1.32144	0.769411	1.51518	1.05171	2.93182	6.8657	1.81239	25.3023	17.3476	0.00149669	-3.93374	2.82487	XEN
XLOC_002942	Hoxb4	chr11:96179580-96182952	0.1	0.420539	0.1	0.1	14.1069	10.9271	18.214	18.3599	0.103194	4.68344	3.35191	2.18703	1.87899	3.56077	0.00862914	-3.91639	2.06403	XEN
XLOC_020033	Irx5	chr8:94881694-94885355	0.144938	0.202276	0.1	0.1	3.58607	3.15343	2.87711	2.62572	0.120823	7.34377	7.28663	0.804043	2.16773	1.95737	1.29387e-05	-3.91425	4.88811	XEN
XLOC_011822	Dpp4	chr2:62168129-62250288	0.636317	4.01826	0.885279	1.09176	1.60363	19.187	1.04532	1.12471	7.31241	22.7261	23.0138	8.71096	26.0554	23.3312	9.22405e-05	-3.89669	4.03508	XEN
XLOC_001676	Kitl	chr10:99478457-99563046	0.672847	0.19326	0.29667	0.394029	8.45637	0.949335	3.57443	7.81969	0.58586	28.9882	7.96843	2.40086	5.30525	6.26957	8.49991e-05	-3.89433	4.07059	XEN
XLOC_016613	Eva1a	chr6:81991621-82043093	1.57516	3.6348	4.60706	0.986373	0.333827	6.20965	1.33481	0.353552	1.08368	29.1075	43.5904	2.43219	39.0767	41.1248	1.24775e-05	-3.89214	4.90387	XEN
XLOC_008535	Tnfrsf21	chr17:43153503-43226137	4.47566	9.90959	4.27254	3.53891	18.1848	23.7066	10.592	14.6374	9.07905	57.0918	46.7493	10.989	81.1783	83.3255	4.7976e-06	-3.8897	5.31898	XEN
XLOC_001794	Itga7	chr10:128370868-128398044	0.21721	0.678296	0.305121	0.205529	0.102742	0.542546	0.370977	0.119132	0.193446	1.93836	1.23729	1.31161	4.70595	5.70079	0.000152214	-3.88769	3.81754	XEN
XLOC_013892	Ror1	chr4:99768395-100115150	0.1	0.1	0.1	0.1	3.58626	1.41278	1.93504	0.985445	0.174664	2.50944	1.04361	1.22893	1.1976	1.74861	0.00124001	-3.88079	2.90658	XEN
XLOC_012888	Tbx15	chr3:99057682-99158183	0.1	0.891299	0.19074	0.1	0.87318	1.35318	0.699469	0.204548	0.32984	8.8637	7.46479	1.45756	4.27251	5.15952	0.000372088	-3.87913	3.42935	XEN
XLOC_014874	Nbl1	chr4:138638206-138648885	0.550835	0.799606	2.13965	0.589217	2.9608	2.52311	4.77652	1.34883	1.15279	15.087	10.6476	8.89037	11.3139	18.5794	0.00372718	-3.87343	2.42862	XEN
XLOC_019845	Irf2	chr8:47825098-47932812	0.1	0.386191	0.470153	0.102905	3.11931	4.41065	4.78731	1.89389	0.209526	11.4657	5.83778	1.86282	3.2236	4.51347	0.00101626	-3.86875	2.993	XEN
XLOC_022393	Nhsl2	chrX:99044723-99287394	0.179988	0.1	0.1	0.1	3.54515	2.03482	1.6184	0.899819	0.311591	2.82062	1.83744	0.857856	1.8076	1.6943	3.73126e-06	-3.86707	5.42814	XEN
XLOC_015791	Mxd4	chr5:34519228-34530359	1.01679	2.15815	2.23839	1.32525	24.148	25.7414	27.0699	21.6821	2.63056	71.1674	35.3974	14.1813	22.0788	26.9816	0.0001293	-3.86404	3.8884	XEN
XLOC_015688	Fzd1	chr5:4753838-4758216	0.135999	0.184686	0.432872	0.170572	7.43424	4.65229	6.96284	2.65587	0.666827	4.92277	4.35074	6.32671	2.87201	3.77711	0.000469501	-3.847	3.32836	XEN
XLOC_001890	Tmem200a	chr10:25710991-25799253	0.1	0.1	0.1	0.1	0.246582	0.214642	0.277618	0.258409	0.348891	3.01745	2.00995	1.86059	1.45485	1.41076	6.31089e-08	-3.84077	7.19991	XEN
XLOC_010159	Tcf7l2	chr19:55816299-56008145	2.9103	1.17915	2.84454	3.57493	5.86613	3.67839	3.26181	6.62687	3.48423	25.7723	26.8239	3.5311	40.1953	34.7963	4.38891e-05	-3.83511	4.35764	XEN
XLOC_016594	St3gal5	chr6:72047606-72104564	1.43198	1.47014	3.16433	1.98724	7.96377	10.9229	14.0921	6.24028	2.54398	27.6553	21.887	4.75605	36.9787	20.4373	0.00636916	-3.83373	2.19592	XEN
XLOC_003720	Cacna1g	chr11:94269704-94335512	0.1	0.1	0.103526	0.1	2.76378	0.99727	1.55994	1.65576	0.384901	1.39757	0.433064	1.25841	1.39545	1.47976	8.36831e-07	-3.83293	6.07736	XEN
XLOC_016668	Mgll	chr6:88674405-88778354	0.139032	0.577194	0.735275	0.338312	0.674426	1.92025	1.81811	0.486969	0.434914	9.00938	6.87635	2.98086	6.18978	6.53769	1.21786e-05	-3.83006	4.9144	XEN
XLOC_001043	Pla2g4a	chr1:151676751-151808414	0.141859	0.553597	0.137094	0.413793	3.96222	0.812193	1.6344	2.57572	1.73198	8.97385	9.14515	22.6461	4.02286	4.8246	0.00014433	-3.82756	3.84064	XEN
XLOC_004020	Cbx8	chr11:118899749-118902227	0.563321	0.453755	0.915775	0.845357	5.80803	3.87689	3.41838	4.61583	0.578383	8.97445	6.53955	1.0912	10.4476	9.14248	3.0208e-05	-3.8179	4.51988	XEN
XLOC_012267	Rnf24	chr2:131088235-131178628	1.3509	1.27963	1.72252	1.54133	4.90632	3.48967	5.6447	4.36976	2.22311	13.1599	26.8128	2.17971	24.9139	16.6256	0.00161596	-3.81707	2.79157	XEN
XLOC_010335	Ms4a6d	chr19:11661095-11679294	0.80779	0.1	0.1	0.388765	0.1	0.1	0.183207	0.148633	0.152571	0.795021	0.583931	0.100987	4.12245	5.68413	0.00108294	-3.81188	2.9654	XEN
XLOC_002442	Sh3pxd2b	chr11:32247810-32328183	3.07726	2.11955	2.35445	2.96284	9.07467	15.4476	13.5977	10.8818	3.73567	26.1911	34.533	8.60934	41.0286	32.7869	0.000176447	-3.8116	3.75339	XEN
XLOC_002632	Pmp22	chr11:62945011-62973048	0.716802	0.459905	2.26636	0.59922	192.097	279.562	129.668	178.356	1.65257	39.0951	7.11847	9.88406	12.9836	15.3712	0.00016838	-3.81035	3.77371	XEN
XLOC_018551	Mrgprf	chr7:152486813-152495462	0.1	0.1	0.1	0.1	0.1	0.248292	0.1	0.1	0.1	0.870626	0.119679	0.1	1.13342	1.66122	0.00130659	-3.80459	2.88386	XEN
XLOC_021634	Oaf	chr9:43029360-43047899	2.12409	0.719156	2.08125	2.36722	5.35677	2.90352	3.25783	3.5189	5.15593	37.2483	44.8115	11.2235	29.2179	21.6844	0.000572027	-3.8034	3.24258	XEN
XLOC_023070	S100g	chrX:159339491-159472473	0.1	7.64953	0.1	0.1	9.62248	49.1321	7.4678	18.2692	0.1	10.9914	6.14955	0.1	29.3693	26.1002	0.00101612	-3.80275	2.99306	XEN
XLOC_004021	Cbx4	chr11:118938884-118947551	0.525389	0.305586	0.492958	0.433808	4.19895	2.76497	2.42641	1.82049	0.416009	6.05434	3.82446	1.76816	6.47234	5.76019	1.5952e-05	-3.79893	4.79718	XEN
XLOC_016597	Tmem150a	chr6:72305476-72312375	3.65582	7.37048	4.32157	2.89981	10.1766	37.9226	18.3555	8.78008	3.66238	51.3781	36.6409	4.98502	66.2017	60.4896	1.35584e-05	-3.79553	4.86779	XEN
XLOC_012578	Pld1	chr3:27837601-28032284	0.310278	0.217154	0.370358	0.39749	1.48907	1.7859	1.40849	1.2175	0.341741	9.2754	6.03763	1.74007	4.86113	4.11305	6.14261e-05	-3.79252	4.21165	XEN
XLOC_018547	Fgf3	chr7:152024516-152029253	1.29702	4.94523	1.85121	0.448078	0.364041	6.70166	0.881768	0.734387	1.17303	20.5169	38.2296	0.509829	23.9513	35.1909	0.00184238	-3.79162	2.73462	XEN
XLOC_001069	Qsox1	chr1:157625284-157660029	5.62607	5.50418	6.61303	6.86457	18.0492	19.9473	11.9797	16.5085	7.46594	293.52	205.62	35.5681	70.8424	99.3422	0.000832905	-3.78991	3.0794	XEN
XLOC_016462	Zyx	chr6:42299826-42308394	6.77521	6.63356	6.92659	6.34715	37.8454	69.2169	49.477	31.1906	9.56611	101.309	87.5697	45.8892	79.4641	104.039	0.000349085	-3.78184	3.45707	XEN
XLOC_000822	Igfbp5	chr1:72904638-72921439	0.398766	0.1	0.112648	0.226767	157.187	3.86366	14.4978	47.7073	0.950687	7.3885	4.34557	6.47479	2.02609	3.73362	0.00743942	-3.78066	2.12846	XEN
XLOC_011591	Celf2	chr2:6460743-7317825	0.704116	0.1	0.576915	0.463178	3.34841	3.23391	3.73792	4.21166	1.10372	6.57836	6.64791	1.62601	6.28278	6.3336	7.46589e-06	-3.77422	5.12692	XEN
XLOC_020543	Nfix	chr8:87231497-87324239	0.420796	0.1	0.568159	0.340282	1.35172	1.80661	1.02323	1.45366	0.329504	8.87507	6.0256	7.53422	3.42862	6.31012	0.00725789	-3.76849	2.13919	XEN
XLOC_000986	Ikbke	chr1:133151178-133176140	0.167445	0.443808	0.1	0.311341	0.618771	1.14686	0.461295	0.318388	0.181006	3.05998	1.72953	0.539931	2.82799	4.12977	0.00147914	-3.76639	2.82999	XEN
XLOC_016949	Sgce	chr6:4624349-4697204	2.20833	8.33936	2.82287	2.47083	13.7801	26.9135	14.0096	13.8298	3.40717	90.2451	14.0419	7.56996	55.2211	52.193	3.12301e-05	-3.76141	4.50543	XEN
XLOC_008542	Clic5	chr17:44325520-44417117	0.1	0.316243	0.135346	0.1	0.186107	2.1903	0.247882	0.1	0.1	7.42224	2.32969	0.1	2.89205	1.50807	0.00911351	-3.75551	2.04031	XEN
XLOC_006614	Fam134b	chr15:25773018-25903442	8.5164	3.4615	7.00578	6.34869	6.96645	31.4929	6.76199	9.80953	5.33852	134.756	82.5656	3.62768	104.714	65.5449	0.00286824	-3.74868	2.54239	XEN
XLOC_002536	Shroom1	chr11:53270706-53281257	0.1	0.216212	0.125443	0.1	1.25125	1.85105	1.52184	1.06281	0.1	2.88282	1.2964	0.590544	1.53105	2.1011	0.000722866	-3.74538	3.14094	XEN
XLOC_013619	5730460C07Rik	chr3:153452268-153455051	0.1	0.1	0.1	0.1	0.1	0.1	0.1	0.1	0.1	0.1	0.1	0.1	1.27604	1.40241	5.66568e-06	-3.74333	5.24675	XEN
XLOC_013472	Slc6a17	chr3:107270465-107320936	0.1	0.1	0.1	0.1	0.56288	0.656103	1.27235	0.366071	0.1	0.728528	0.826712	0.1	1.10688	1.56875	0.000939016	-3.74181	3.02733	XEN
XLOC_002011	Bicc1	chr10:70387847-70622382	0.429477	0.1957	0.711253	0.582514	3.97189	3.73299	4.97873	2.2179	0.666082	6.58131	3.771	3.87032	8.38313	4.3986	0.00864311	-3.7357	2.06333	XEN
XLOC_020765	Casp4	chr9:5308859-5336791	0.1	0.1	0.1	0.1	0.1	0.1	0.1	0.1	0.1268	2.10788	0.108701	0.136831	0.996352	1.66322	0.00382874	-3.73312	2.41694	XEN
XLOC_022743	Gpc4	chrX:49406194-49518100	6.53404	28.8732	4.84821	6.87774	76.1566	57.6149	69.1707	51.0464	9.42671	104.734	112.118	50.1686	161.152	150.36	9.67807e-05	-3.72447	4.01421	XEN
XLOC_003155	C1qtnf1	chr11:118289770-118316309	0.1	0.113049	0.1	0.1	0.1	0.824761	0.1	0.1	0.12993	0.980085	0.299443	0.686932	1.45797	1.26342	3.01723e-05	-3.71996	4.52039	XEN
XLOC_005184	Arsb	chr13:94541633-94712971	0.276747	0.147024	0.245106	0.208646	3.21605	3.42359	4.38677	3.44427	0.471463	11.589	10.2616	2.06599	2.39873	3.36944	0.000889147	-3.7166	3.05103	XEN
XLOC_020985	C1qtnf5	chr9:43909852-43917270	0.538766	0.1	0.189526	0.910655	0.52209	0.1	0.1	0.100923	0.371936	2.45818	1.17656	2.57441	4.2889	7.11924	0.00441809	-3.71378	2.35477	XEN
XLOC_000476	Dnm3os	chr1:163917432-164408165	0.1	0.1	0.1	0.1	0.178291	0.1	0.1	0.1	0.1	0.241653	0.364551	2.22443	0.959489	1.65703	0.00481148	-3.70958	2.31772	XEN
XLOC_013278	Pear1	chr3:87553018-87572875	0.1	0.1	0.174184	0.1	1.10618	1.64292	1.30345	0.889254	0.1	3.81074	1.24316	1.82922	1.41154	1.68627	8.61119e-05	-3.70773	4.06494	XEN
XLOC_015291	Afp	chr5:90919739-90937933	0.1	0.1	0.1	0.1	0.1	1.25345	0.12349	0.200973	0.1	0.54184	0.265042	0.1	1.26321	1.33419	6.46911e-07	-3.699	6.18916	XEN
XLOC_009060	9130008F23Rik	chr17:41012430-41017507	0.1	0.1	0.1	0.1	1.00746	2.42663	0.482911	0.261857	0.285367	2.10669	2.27194	0.625473	1.31165	1.2774	3.56231e-08	-3.69435	7.44827	XEN
XLOC_020613	Rrad	chr8:107151965-107155221	0.283837	1.20893	0.370379	0.1	2.19873	5.86051	8.20014	2.09569	0.481976	6.36542	3.68782	1.50418	4.72426	7.95096	0.0051765	-3.69077	2.28596	XEN
XLOC_012153	Meis2	chr2:115686999-115890794	0.1	1.51484	0.1	0.1	75.7742	37.2966	71.9169	59.3116	2.41297	8.24659	5.85474	10.7319	7.09395	4.60179	0.00438371	-3.68807	2.35816	XEN
XLOC_009399	Pcdhb22	chr18:37089938-38001526	0.192851	0.194816	0.121469	0.129389	0.934185	0.431706	0.519934	0.475384	0.1	5.4383	2.42344	1.79653	2.15583	1.92003	1.77105e-05	-3.67429	4.75177	XEN
XLOC_017666	Meis3	chr7:16760728-16771852	1.08195	0.994596	1.18593	1.05297	4.85525	5.6171	6.3257	5.73086	0.379904	10.8369	10.5509	1.89938	12.9529	14.5269	1.2864e-05	-3.67079	4.89062	XEN
XLOC_009618	Gypc	chr18:32687973-32719688	0.179435	0.1	0.1	0.148377	2.8967	0.651908	1.35889	3.60286	0.731386	2.03863	1.01474	4.78502	1.22076	2.13832	0.00540257	-3.66997	2.2674	XEN
XLOC_021264	Amotl2	chr9:102620133-102635747	9.86181	17.3011	5.24648	9.41724	71.9342	104.869	86.848	63.3739	10.0791	124.884	84.1864	19.8795	137.744	127.783	1.4585e-05	-3.66636	4.83609	XEN
XLOC_012401	Zhx3	chr2:160557045-160698726	0.1	0.207209	0.1	0.1	1.21271	0.867636	1.17968	0.92618	0.1	2.32657	1.85544	0.296603	1.73364	1.4738	7.77232e-05	-3.66077	4.10945	XEN
XLOC_015294	Cxcl5	chr5:91188324-91190651	0.1	0.1	0.1	0.1	4.13205	10.1398	5.36304	0.719218	0.1	0.399961	0.554586	0.103539	1.21559	1.30108	1.55934e-06	-3.65344	5.80706	XEN
XLOC_021794	Aph1b	chr9:66623293-66643230	0.241518	0.315886	0.533436	0.166572	1.28923	2.04756	1.14667	1.11093	0.409528	5.96542	3.42724	0.864467	4.26206	3.61282	9.73947e-05	-3.6468	4.01146	XEN
XLOC_011180	B2m	chr2:121945843-122011925	17.7722	28.7097	48.6659	13.5514	64.7256	88.1901	94.3566	58.0405	17.0174	421.237	193.737	93.1542	406.822	272.558	0.00186413	-3.64388	2.72952	XEN
XLOC_003106	Gprc5c	chr11:114712845-114733931	2.4932	2.69349	0.78388	1.7858	36.0339	27.7393	32.1824	18.2072	5.00579	18.7849	18.5754	3.48923	24.6486	23.1648	9.98783e-06	-3.62396	5.00053	XEN
XLOC_011436	Hnf4a	chr2:163372923-163398643	0.736788	1.02462	0.687639	0.802269	0.126632	2.55467	0.139547	0.167967	0.730826	3.37036	3.98505	0.554902	12.4901	7.54364	0.0037418	-3.62334	2.42692	XEN
XLOC_010389	Fam189a2	chr19:24047239-24105509	2.1801	4.45474	3.4362	1.53271	2.53568	3.64067	1.3065	1.76291	0.660173	14.4786	21.3104	1.49628	27.4693	43.7197	0.00297815	-3.61706	2.52605	XEN
XLOC_017034	Creb3l2	chr6:37281020-37392148	4.29849	2.2754	2.57621	3.38151	11.4415	15.1078	6.03692	3.77696	3.49401	128.786	58.4789	6.04574	34.3698	42.2557	0.000149977	-3.61225	3.82397	XEN
XLOC_022438	Zfp711	chrX:109714134-109748671	0.333552	0.114138	0.512196	0.116276	1.75118	0.49833	1.5348	1.83619	0.251264	1.76071	2.92282	0.349108	4.14637	2.39825	0.00562351	-3.60441	2.24999	XEN
XLOC_019879	Nat2	chr8:70018773-70026477	0.284445	0.437557	0.38667	0.655633	1.69582	0.694125	1.13861	0.787589	0.1	2.42166	2.16603	0.834524	4.63983	6.04203	0.000387025	-3.59799	3.41226	XEN
XLOC_014295	Mxra8	chr4:155213788-155218211	2.84613	1.95722	1.70396	1.83434	6.27704	2.43402	4.14961	4.69459	3.81242	18.0313	7.75048	16.7383	20.2019	30.2121	0.00170457	-3.59542	2.76839	XEN
XLOC_011251	Prnp	chr2:131735663-131764167	5.83544	1.81117	3.6338	5.94514	14.2674	12.1854	14.6549	10.5545	9.55411	64.8319	23.9186	44.4057	39.7909	64.234	0.00333545	-3.59431	2.47685	XEN
XLOC_009394	Pcdhb17	chr18:37089938-38001526	0.1	0.1	0.1	0.1	0.150341	0.349688	0.364657	0.193759	0.1	1.66983	0.588753	0.288533	1.55705	0.856203	0.00671218	-3.59291	2.17314	XEN
XLOC_010630	Vim	chr2:13495937-13504453	57.7341	72.4716	18.5274	29.4907	184.091	190.703	134.801	104.124	136.082	937.297	832.366	426.931	498.203	574.392	7.97569e-05	-3.58934	4.09823	XEN
XLOC_016791	Mfap5	chr6:122463693-122479305	0.818304	0.396974	1.17424	0.843223	0.772134	0.436201	0.1	0.607341	1.01906	6.16558	5.40793	3.18032	8.30624	11.0467	0.0005275	-3.58172	3.27778	XEN
XLOC_022009	Rbms3	chr9:116481863-117539031	0.1	0.1	0.1	0.1	0.939701	0.202788	0.446911	0.226674	0.173391	1.24481	0.972915	3.89428	0.930039	1.46404	0.00256831	-3.5814	2.59035	XEN
XLOC_018680	C5ar2	chr7:16819933-16829503	0.1	0.1	0.1	0.1	0.1	0.1	0.1	0.1	0.1	4.24613	0.586879	0.1	1.51515	0.872821	0.00511508	-3.57771	2.29115	XEN
XLOC_023002	Morc4	chrX:136356173-136406193	1.33977	2.23251	1.7521	0.99637	3.25626	9.21013	4.52419	2.90933	1.28822	7.03547	11.1747	2.47604	19.594	18.0806	9.42396e-06	-3.57542	5.02577	XEN
XLOC_000708	Sema4c	chr1:36605486-36615226	2.43319	1.20774	1.96101	2.70647	17.8925	6.50171	11.8182	18.5823	4.5324	16.6672	33.0302	5.42641	24.4552	24.9572	1.61228e-06	-3.57223	5.79256	XEN
XLOC_001224	Hlx	chr1:186551023-186556372	0.1	0.1	0.1	0.1	0.250576	0.221886	0.66223	0.1	0.209531	1.43655	3.23955	2.78633	1.12577	1.244	7.38334e-06	-3.56668	5.13175	XEN
XLOC_005911	Ang	chr14:51710751-51725826	2.78786	13.1416	6.3115	2.71146	6.9319	29.1464	7.52708	5.22672	2.01718	227.415	126.481	12.2697	81.463	65.5202	0.000387145	-3.5584	3.41213	XEN
XLOC_014824	Cd52	chr4:133649452-133650988	0.1	0.1	0.1	0.1	0.308525	0.365331	1.51261	0.341751	0.1	0.1	0.760598	0.1	1.23525	1.11238	8.96631e-06	-3.55313	5.04739	XEN
XLOC_002084	Adamtsl5	chr10:79803460-79811191	0.79633	2.40704	1.29164	1.03326	0.825378	4.91182	1.76864	0.667946	0.797974	15.8333	13.1987	0.612019	16.5476	15.8692	1.32913e-05	-3.55184	4.87643	XEN
XLOC_020404	Cyp4v3	chr8:46391155-46418550	0.1	0.1	0.1	0.140499	0.57599	0.385358	0.831243	1.4211	0.1	3.02261	1.78542	0.458545	1.41037	1.16988	9.62663e-05	-3.5503	4.01653	XEN
XLOC_001793	Cd63	chr10:128345974-128349874	88.4051	190.794	100.968	74.1598	76.5868	269.252	96.1365	80.9373	75.1791	1664.55	1132.33	187.171	1348.08	1310.34	7.80096e-06	-3.54877	5.10785	XEN
XLOC_013741	Npr2	chr4:43644806-43664112	0.446157	0.1	0.574343	0.421098	2.95051	3.93366	2.81194	1.61771	0.399947	11.4316	3.19705	4.6216	3.49398	5.48551	0.00283661	-3.54221	2.5472	XEN
XLOC_009283	Greb1l	chr18:10325176-10562939	0.459777	0.125856	0.364232	0.789233	4.88904	7.52294	8.06606	9.27293	1.06421	4.78605	8.06055	1.60014	3.96573	6.16165	0.00275835	-3.54185	2.55935	XEN
XLOC_005268	Ryr2	chr13:11645369-12199212	0.151464	0.175418	0.171225	0.261484	0.111054	0.111434	0.1	0.1	0.255161	2.2308	2.09473	0.222242	2.61196	1.78813	0.00139795	-3.53424	2.85451	XEN
XLOC_016412	Cald1	chr6:34659443-34725469	7.33871	11.2716	8.32089	10.7044	85.9637	81.443	91.9114	69.2085	13.502	264.262	181.949	107.582	81.1027	136.767	0.00434103	-3.5333	2.36241	XEN
XLOC_007723	Ifngr2	chr16:91547338-91564252	2.35304	3.17593	2.30131	2.68135	5.64522	8.21265	8.29774	7.62426	3.67965	49.6907	23.6335	10.0166	22.4481	38.3097	0.00467256	-3.53108	2.33045	XEN
XLOC_011467	Cd40	chr2:164881135-164897154	0.265466	0.1	0.148244	0.956348	1.68955	1.57089	1.47283	1.97503	0.580289	1.82055	0.787031	1.43986	3.3271	5.15981	0.00366321	-3.52937	2.43614	XEN
XLOC_018386	Aqp8	chr7:130605807-130611517	0.1	6.47132	0.291815	0.1	0.1	3.43223	0.362847	0.1	0.174315	582.6	182.47	0.124522	17.1839	22.9774	0.00343871	-3.528	2.46361	XEN
XLOC_011884	Calcrl	chr2:84170782-84265423	0.134021	0.1	0.1	0.1	0.600554	0.272879	1.08337	1.25441	0.1	3.03643	1.41143	0.300227	1.53376	0.965502	0.00282348	-3.52567	2.54922	XEN
XLOC_006622	Dap	chr15:31154139-31204093	9.78171	3.92431	9.91343	8.03819	7.56549	42.6002	8.76752	12.4296	7.87277	119.86	113.426	19.8226	84.8796	97.1488	4.23199e-05	-3.52354	4.37346	XEN
XLOC_006567	Sepp1	chr15:3220766-3230508	2.56767	1.53939	0.985618	3.1585	22.2049	5.68287	13.3727	26.9267	5.96622	10.6514	5.53987	5.76407	29.2584	18.1335	0.00342617	-3.52197	2.46519	XEN
XLOC_016831	Tnfrsf1a	chr6:125299740-125312501	3.55548	2.15121	5.36122	4.33394	5.60296	6.91265	8.36751	1.37106	1.77937	27.954	21.5688	4.74579	40.6385	47.6888	7.18524e-05	-3.51976	4.14356	XEN
XLOC_007541	Rtp4	chr16:23610004-23614308	0.1	0.1	0.1	0.118591	0.348428	0.412799	0.672792	0.329192	0.185413	2.29741	0.145023	0.189204	0.890267	1.5093	0.00446724	-3.51916	2.34996	XEN
XLOC_016344	Glcci1	chr6:8459595-8547548	1.35526	0.680389	1.37534	1.15482	3.01669	1.97675	2.55149	2.43025	1.27467	3.4767	12.3443	1.09364	13.628	12.4519	1.05314e-05	-3.514	4.97752	XEN
XLOC_000575	Kif26b	chr1:180459255-180862988	0.246273	0.1	0.300945	0.133173	1.37571	0.35549	0.869014	0.2341	0.193703	2.23737	2.80149	4.9525	1.60824	2.84645	0.00621464	-3.51306	2.20658	XEN
XLOC_012704	Ctso	chr3:81736537-81760647	0.1	0.1	0.1	0.1	1.04693	0.448285	0.873756	1.17837	0.424975	3.45861	0.760534	1.13157	0.855137	1.42187	0.00391899	-3.50907	2.40683	XEN
XLOC_011840	Lrp2	chr2:69262391-69424124	0.643808	1.85855	0.15025	0.362867	10.4083	34.9588	18.4119	8.37301	2.67663	17.9399	28.871	2.40166	6.9869	10.1251	0.00222208	-3.50455	2.65324	XEN
XLOC_014732	Ndufs5	chr4:123389952-123395429	5.34982	19.0869	12.3702	11.0619	8.45236	23.3897	7.98086	19.7877	22.1027	28.3834	22.5899	19.8983	107.973	161.984	0.00196568	-3.49557	2.70649	XEN
XLOC_018334	Parva	chr7:119571219-119735202	2.6697	1.2026	2.82823	3.07781	29.5799	33.0982	20.0157	18.7358	3.15933	48.7369	33.0314	25.4404	18.6531	36.1938	0.00988928	-3.48775	2.00484	XEN
XLOC_018193	Stard10	chr7:108469832-108494826	7.12044	10.6722	12.9694	8.72692	15.3332	33.0623	20.7035	18.2781	8.07652	111.98	71.2529	5.07775	136.48	82.6418	0.00386381	-3.47221	2.41298	XEN
XLOC_004850	Akr1c13	chr13:4190432-4204849	0.1	0.431384	0.1	0.1	1.90101	1.21261	1.19288	3.2856	0.1	15.3307	3.94104	0.371857	2.4417	1.60309	0.00297628	-3.46736	2.52633	XEN
XLOC_018996	Rcn3	chr7:52338283-52347583	58.3779	24.7909	63.4675	59.8176	90.0209	95.2949	61.9575	73.122	79.5091	549.675	468.048	111.787	655.795	485.034	0.000656185	-3.46619	3.18297	XEN
XLOC_007112	Ly6a	chr15:74825306-74828461	2.15041	0.7375	1.79892	1.74215	0.134017	0.1	0.1	0.287422	1.01397	339.227	41.9	2.75566	14.8235	20.5715	0.000899775	-3.46088	3.04587	XEN
XLOC_003096	Sox9	chr11:112643523-112649071	0.1	0.1	0.1	0.1	3.68091	2.90976	5.15212	6.40224	0.1	1.5195	0.806399	1.32088	0.870467	1.32782	0.00204057	-3.45831	2.69025	XEN
XLOC_006057	Lpar6	chr14:73595308-73725598	0.927454	4.30999	3.92503	0.802148	27.0277	28.7107	36.501	22.8986	2.03072	29.2396	19.0283	5.52766	31.2112	23.374	0.000879061	-3.45362	3.05598	XEN
XLOC_005445	Susd3	chr13:49326199-49344075	0.224355	0.1	0.302125	0.439543	0.48223	0.535207	0.647002	0.430281	0.519742	0.159468	0.1	0.1	3.33098	2.50402	0.000645474	-3.45249	3.19012	XEN
XLOC_022965	Tspan6	chrX:130425608-130432968	4.77026	5.87008	3.13314	4.922	35.8683	21.0607	29.0022	32.4051	4.81274	18.0165	14.809	13.272	65.142	36.3958	0.00645978	-3.44126	2.18978	XEN
XLOC_003066	Tanc2	chr11:105451299-105790617	0.477115	0.363268	0.262201	0.436252	2.43716	2.2902	1.73619	1.10178	0.620622	3.54218	3.28816	0.796131	3.93315	4.42194	2.14897e-05	-3.44082	4.66777	XEN
XLOC_011141	Chst14	chr2:118752232-118754319	1.73164	1.85747	2.04313	3.43264	7.38383	7.56591	5.6142	7.70186	2.85298	22.4455	14.2768	7.57788	26.2567	22.9526	4.45906e-05	-3.44057	4.35076	XEN
XLOC_004788	Syne3	chr12:106168158-106248019	0.343295	0.1	0.219157	0.313173	0.1	0.475378	0.1	0.1	0.1	3.70224	4.89041	0.377961	2.43004	2.8487	9.53401e-05	-3.43579	4.02072	XEN
XLOC_009636	Slc23a1	chr18:35758320-35786881	0.118787	0.1	0.194037	0.157248	0.1	0.734627	0.100671	0.114127	0.190334	0.324171	0.645766	0.152855	1.70267	1.37034	0.000196518	-3.43044	3.7066	XEN
XLOC_001734	D930020B18Rik	chr10:121078756-121130970	0.1	0.1	0.1	0.123743	0.1	0.186099	0.138206	0.140209	0.1	3.8158	1.85173	0.1	1.26333	1.01686	0.000168785	-3.42789	3.77267	XEN
XLOC_001733	Gns	chr10:120802145-120834301	14.1592	11.3435	12.9443	13.2846	27.0403	42.9438	25.7988	24.0575	18.706	151.239	127.231	18.0238	150.232	127.397	5.77242e-05	-3.42404	4.23864	XEN
XLOC_000770	Satb2	chr1:56850824-57028178	0.539347	2.02122	1.16524	0.694755	2.85864	5.50305	3.75447	1.65327	0.704896	7.83034	20.2067	0.779184	12.6448	10.9925	0.00011307	-3.41876	3.94665	XEN
XLOC_013069	Asb17	chr3:153507210-153516579	0.1	0.1	0.1	0.1	0.1	0.1	0.1	0.1	0.1	0.141447	0.1	0.1	1.10924	1.01613	4.58783e-06	-3.40964	5.33839	XEN
XLOC_003741	B4galnt2	chr11:95724872-95776185	4.08378	1.49218	2.87342	3.18439	1.9513	4.2924	0.575664	1.24073	1.05937	31.4693	28.5701	0.556365	37.4291	24.3098	0.00241029	-3.40786	2.61793	XEN
XLOC_004532	Greb1	chr12:16677420-16807692	0.298537	0.1	0.69506	0.408201	1.73331	1.26482	1.61359	2.20389	0.182157	0.976812	1.59343	0.160745	3.31288	4.65254	0.00131925	-3.40706	2.87967	XEN
XLOC_021314	Amigo3	chr9:107951620-107981706	0.16467	0.139082	0.164109	0.321306	1.15872	1.16368	0.572484	0.932249	0.188352	9.4396	8.70528	0.87938	1.73471	2.43291	0.00106562	-3.40082	2.9724	XEN
XLOC_013173	Pcdh18	chr3:49547217-49561238	0.1	0.1	0.1	0.1	1.54879	0.1	0.427157	1.21776	0.173134	1.29261	1.00619	4.81239	0.777637	1.32889	0.00484084	-3.39679	2.31508	XEN
XLOC_013276	Fcrls	chr3:87054886-87067446	0.1	0.1	0.1	0.1	0.1	0.1	0.1	0.1	0.1	0.187829	0.406213	0.1	0.814834	1.29038	0.00282112	-3.39589	2.54958	XEN
XLOC_013771	Col15a1	chr4:47220883-47326037	0.1	0.1	0.1	0.1	0.1	0.1	0.1	0.1	0.181358	1.00032	0.881896	1.23374	1.09362	1.00337	4.29822e-06	-3.39025	5.36671	XEN
XLOC_001553	Cnn2	chr10:79451344-79458145	16.9649	14.8024	15.8943	16.7077	79.5713	165.274	167.211	83.3188	21.742	182.588	165.493	100.564	127.234	207.819	0.00357857	-3.37994	2.44629	XEN
XLOC_009994	Aldh1a1	chr19:20676471-20717952	0.1	0.129164	0.1	0.1	1.18167	2.31937	0.755677	1.45429	0.1	2.90041	0.343651	0.762373	0.8492	1.37808	0.00344102	-3.37568	2.46331	XEN
XLOC_010005	Dock8	chr19:25074018-25276922	0.1	0.1	0.1	0.139456	0.365675	0.292736	0.232887	0.266235	0.1	1.72031	3.48937	0.1	1.20454	1.07553	1.66783e-05	-3.37529	4.77785	XEN
XLOC_012523	Chrna4	chr2:180757015-180773882	0.460268	0.1	0.54003	0.870813	3.86218	1.65237	2.089	2.38757	0.506707	2.61504	6.58327	0.590805	6.52625	3.68773	0.00687883	-3.37346	2.16249	XEN
XLOC_013589	Lmo4	chr3:143851493-143868219	7.71118	9.95448	5.51265	4.30959	18.8872	16.1311	18.0182	21.5396	12.0595	57.8935	29.5029	15.5393	91.9503	50.3756	0.00750652	-3.37233	2.12456	XEN
XLOC_002132	Slc41a2	chr10:82693883-82800562	0.219683	0.1	0.447258	0.351149	0.446234	0.884444	0.367892	0.592604	0.421711	13.2408	11.6252	1.16325	2.72887	3.05269	6.55128e-05	-3.37042	4.18367	XEN
XLOC_017254	Prokr1	chr6:87528585-87540695	0.128363	0.149791	0.1	0.1	0.181749	0.489494	0.415111	0.284596	0.1	0.66735	1.2979	0.1	1.426	1.04539	0.000695459	-3.36978	3.15773	XEN
XLOC_003207	Tcn2	chr11:3817080-3832081	13.2022	8.57776	15.1063	11.0216	23.7278	34.415	21.7577	24.2677	9.06223	214.137	108.564	15.5217	128.974	118.502	8.28606e-06	-3.36895	5.08165	XEN
XLOC_012528	Helz2	chr2:180962319-180976732	1.07922	0.33625	0.328274	1.16984	2.37387	1.53929	0.706556	1.78705	0.71903	7.03855	2.31662	0.936094	9.7726	5.26076	0.00885257	-3.3673	2.05293	XEN
XLOC_006954	Fbxo4	chr15:3913563-3929573	0.231418	0.852933	0.445039	0.203921	0.936908	2.09645	1.17297	0.85505	0.495372	8.38404	5.29015	1.52759	4.48376	4.42164	5.83563e-05	-3.36115	4.23391	XEN
XLOC_001476	Rab36	chr10:74499833-74516845	0.193907	0.1	0.150475	0.414176	1.4765	0.535872	0.74447	0.634089	0.1	1.12342	0.836292	0.254314	2.64722	1.74354	0.00257887	-3.35448	2.58857	XEN
XLOC_021694	4833427G06Rik	chr9:50889417-50910183	0.1	0.1	0.1	0.1	0.248034	0.1	0.1	0.1	0.1	0.1	0.212274	0.167724	0.757124	1.28419	0.00466718	-3.35143	2.33095	XEN
XLOC_019657	Ano1	chr7:151774453-151924497	0.364265	0.25144	0.2068	0.175037	1.89619	0.958848	1.69494	4.36503	0.455864	16.018	2.52262	0.700379	2.12968	2.93866	0.000863024	-3.34506	3.06398	XEN
XLOC_013608	Lphn2	chr3:148478549-148617599	1.37988	4.00659	1.65053	1.36654	19.8183	14.3011	26.3246	20.6532	4.66151	38.7319	24.51	10.3205	25.3902	17.137	0.00208868	-3.33932	2.68013	XEN
XLOC_010045	Ifit3	chr19:34658018-34663472	0.1	0.1	0.1	0.1	0.102222	0.1	0.1	0.1	0.1	0.908859	0.380539	0.203218	0.777383	1.21684	0.00262962	-3.31775	2.58011	XEN
XLOC_011468	Slc2a10	chr2:165329477-165345411	0.1	0.1	0.1	0.1	0.556666	0.470228	0.779946	0.287625	0.1	3.40352	1.71311	0.329975	0.866823	1.1273	0.000355907	-3.31768	3.44866	XEN
XLOC_006221	Sh3bp5	chr14:32187149-32249219	0.959608	1.13211	2.01807	1.5756	7.85909	11.0521	8.49246	6.46357	1.28295	22.6265	9.39462	3.05634	10.4879	17.8534	0.00504403	-3.31758	2.29722	XEN
XLOC_013351	Lce1g	chr3:92554072-92556260	0.1	0.1	0.1	0.1	0.1	0.1	0.1	0.1	0.1	2.35216	1.10499	0.1	0.679388	1.31229	0.00986012	-3.31591	2.00612	XEN
XLOC_016227	Pilra	chr5:138229029-138277506	0.1	0.1	0.1	0.1	0.1	0.1	0.1	0.1	0.1	0.482313	0.60226	0.1	0.745163	1.24456	0.0042532	-3.3145	2.37128	XEN
XLOC_006670	Nov	chr15:54577482-54585316	0.1	0.123421	0.1	0.1	0.1	0.1	0.1	0.142715	0.12506	1.22107	0.439765	2.78572	0.862532	1.24239	0.00125347	-3.3136	2.90189	XEN
XLOC_011885	Tfpi	chr2:84273016-84316932	24.4	28.3966	4.33717	17.5081	45.026	78.4199	8.32803	48.4434	37.5076	406.795	168.108	36.7082	213.446	156.632	0.000958808	-3.30977	3.01827	XEN
XLOC_022373	Efnb1	chrX:96331468-96344330	3.09667	1.68446	1.00258	2.93304	13.8545	11.4246	17.1496	13.8148	6.73181	15.4662	10.0169	13.8328	21.5824	21.4814	1.37965e-05	-3.30461	4.86023	XEN
XLOC_006709	Ly6f	chr15:75098850-75102664	0.1	0.1	0.1	0.1	0.1	0.1	0.1	0.158757	0.1	1.93844	0.36824	0.18041	1.13051	0.842028	0.00055473	-3.30198	3.25592	XEN
XLOC_010024	Cd274	chr19:29441927-29462584	0.189506	0.1	0.122525	0.125887	0.682442	0.384991	0.499629	0.293819	0.158871	1.22008	0.433322	0.19418	1.27147	1.37782	1.06056e-05	-3.30015	4.97447	XEN
XLOC_014590	Cyp2j6	chr4:96182828-96220342	0.127613	0.1	0.1	0.212139	1.35438	0.29983	0.641648	0.564309	0.250289	2.15448	0.444768	0.865141	1.13075	1.48371	0.000524765	-3.27614	3.28004	XEN
XLOC_000381	Plekha6	chr1:135142673-135200012	1.09016	1.13969	1.34066	2.02231	5.16462	6.35252	2.00282	3.30129	1.20958	8.25324	19.0064	1.67048	14.7618	12.2507	0.000130732	-3.27198	3.88362	XEN
XLOC_009338	Tslp	chr18:32823295-33026074	0.1	0.1	0.1	0.1	0.1	0.1	0.1	0.1	0.1	2.8441	1.19332	0.1	0.70165	1.22507	0.00574132	-3.26808	2.24099	XEN
XLOC_012899	Tspan2	chr3:102524153-102576233	1.75624	1.60491	3.91447	1.64918	9.02589	9.83125	9.68515	7.79296	1.91433	63.6168	36.0886	8.43357	22.5651	20.405	5.63763e-05	-3.26744	4.2489	XEN
XLOC_007554	4632428C04Rik	chr16:30008752-30021516	0.123322	0.208379	0.231767	0.229526	0.558561	0.264507	0.1	0.1	0.1	2.00994	1.00448	0.1	1.75788	2.05585	6.59872e-05	-3.26582	4.18054	XEN
XLOC_013371	Tuft1	chr3:94416680-94462728	3.3804	3.09926	5.22016	2.78511	5.40639	9.19923	18.4334	7.29765	2.90495	27.2054	17.1986	3.0808	37.4619	31.303	0.000116329	-3.24712	3.93431	XEN
XLOC_015894	Kdr	chr5:76329298-76374453	0.1	0.1	0.1	0.1	0.450328	0.1	0.114706	0.1	0.1	1.28404	1.12324	0.318664	0.811229	1.08479	0.000535767	-3.2449	3.27102	XEN
XLOC_003796	Krt20	chr11:99289716-99299467	0.1	0.1	0.1	0.1	8.31483	2.54715	4.15025	6.62759	0.174274	0.366472	0.219915	0.444201	0.649427	1.24616	0.00973351	-3.24457	2.01173	XEN
XLOC_013148	Anxa5	chr3:36347845-36374809	9.36121	38.9693	12.5425	9.4792	26.5613	77.0281	31.8313	29.3855	10.6438	287.649	310.207	74.2759	146.43	186.42	0.000796715	-3.2422	3.0987	XEN
XLOC_011244	Hspa12b	chr2:130953147-130971719	0.117637	0.239142	0.1	0.2683	2.26597	1.13302	1.143	1.57558	0.243761	1.21624	0.978555	1.25217	2.01985	1.40497	0.00152692	-3.23982	2.81618	XEN
XLOC_009914	Rab3il1	chr19:10092717-10110076	7.12186	1.20945	1.56233	4.86196	2.866	13.4365	2.78531	2.18539	2.81609	24.8227	33.5363	1.80663	32.3453	37.1013	0.000268446	-3.23464	3.57114	XEN
XLOC_005472	Hk3	chr13:55050792-55122746	0.1	0.1	0.1	0.1	0.1	0.1	0.1	0.1	0.1	0.140491	0.1	0.1	0.780058	1.0926	0.000944563	-3.22702	3.02477	XEN
XLOC_019973	Rnf150	chr8:85387254-85615170	0.1	0.1	0.1	0.1	1.77739	0.151544	0.655518	0.674612	0.1	0.645558	0.493158	1.39039	0.741946	1.13024	0.00215442	-3.22665	2.66667	XEN
XLOC_012856	Mtmr11	chr3:95965892-95975641	1.16807	3.33578	0.548326	0.709015	3.85926	9.53423	4.49228	2.4253	1.74632	10.2847	8.60266	1.95664	15.6148	11.3318	0.00179481	-3.22566	2.74598	XEN
XLOC_013764	Tdrd7	chr4:46000333-46047631	0.463147	0.273338	0.572169	0.237814	2.20633	4.15077	3.48871	1.95772	0.43757	10.1118	4.66183	1.91384	3.28615	3.94186	0.000158228	-3.22462	3.80072	XEN
XLOC_012992	Tifa	chr3:127492830-127501307	0.1	0.1	0.1	0.1	0.327451	0.390628	0.282864	0.298262	0.1	2.36113	0.883897	0.343458	0.751572	1.11597	0.00171421	-3.22307	2.76594	XEN
XLOC_017214	Tet3	chr6:83312367-83391672	0.668419	1.12642	1.15419	0.503606	4.7175	4.69875	6.18565	3.43411	0.642233	9.51695	8.8002	1.29529	8.58636	7.50386	6.38289e-05	-3.22041	4.19498	XEN
XLOC_006159	Rarb	chr14:17263353-17407724	0.1	0.1	0.637296	0.104048	36.7027	33.6234	21.605	33.9382	1.00732	7.53243	1.88536	2.02647	2.14993	2.22758	0.000644523	-3.21732	3.19076	XEN
XLOC_016506	Tmem176a	chr6:48791481-48795363	0.531366	0.1	0.815395	0.723919	2.43126	0.734116	3.72896	1.23003	0.74705	4.23261	6.09666	24.097	5.20566	4.87133	6.51643e-05	-3.21485	4.18599	XEN
XLOC_016071	4930515G01Rik	chr5:115223741-115224992	0.1	0.130948	0.1	0.1	0.171971	0.252341	0.625643	0.115377	0.1	0.725633	0.543616	0.1	0.85048	1.14499	0.000610352	-3.21114	3.21442	XEN
XLOC_003521	Kctd11	chr11:69691765-69694487	1.00152	2.38682	1.11877	0.952294	4.4523	9.26575	7.6501	4.8038	1.31088	14.648	9.69065	4.15253	10.6801	14.5727	0.000970803	-3.20963	3.01287	XEN
XLOC_004299	Mfsd7c	chr12:87087488-87154535	0.872138	1.71717	1.13909	0.855549	2.97195	4.01474	1.62772	1.87016	0.662422	21.6954	10.2147	0.595063	10.0997	11.0699	2.39805e-05	-3.20733	4.62014	XEN
XLOC_007810	Fgd4	chr16:16422070-16560289	0.467123	1.20897	0.238503	0.551847	2.14647	2.07624	2.44176	2.14197	1.46948	4.66644	4.68087	1.48182	7.3082	4.06556	0.00821158	-3.20521	2.08557	XEN
XLOC_021048	Gldn	chr9:54116386-54189584	0.1	0.1	0.1	0.1	0.129233	0.1	0.1	0.1	0.1	1.57786	0.571199	0.202606	0.767485	1.07515	0.000953238	-3.2037	3.0208	XEN
XLOC_005060	Cplx2	chr13:54472712-54485278	0.13983	0.1	0.171724	0.186238	15.6681	0.729222	2.51851	6.83804	0.329743	3.80299	1.61692	1.56649	0.963906	1.78192	0.00832093	-3.19952	2.07983	XEN
XLOC_003561	Spns3	chr11:72311657-72363748	0.404377	0.354523	0.131577	0.212166	0.112743	0.267934	0.1	0.1	0.104155	1.31384	0.485751	0.108275	2.03247	3.01666	0.00205532	-3.19507	2.68712	XEN
XLOC_019982	Ptger1	chr8:86190538-86223078	1.93787	1.81433	1.83913	2.42089	3.65106	5.05328	5.31438	2.4803	0.672086	18.6492	10.3549	2.55801	13.4709	23.2108	0.00545398	-3.19479	2.26329	XEN
XLOC_017186	Vamp5	chr6:72318042-72330462	0.137655	0.368111	0.411302	0.1	0.544159	1.22168	1.16944	0.374419	0.152332	3.19371	1.52036	0.578421	1.73881	2.91285	0.00542499	-3.19333	2.2656	XEN
XLOC_022259	Fhl1	chrX:53984963-54046523	9.40789	10.0852	7.08347	9.23415	31.5863	82.7318	46.671	34.1371	15.5323	50.9345	62.3327	42.9311	74.29	88.5488	8.49446e-05	-3.18498	4.07086	XEN
XLOC_001968	Oit3	chr10:58885707-58904527	0.1	0.1	0.1	0.1	0.1	0.1	0.125453	0.1	0.1	1.20027	0.130539	0.1	1.05368	0.764779	0.000792458	-3.18464	3.10102	XEN
XLOC_003865	Ptges3l	chr11:101280127-101296979	0.304057	1.18235	0.203784	0.386114	1.19902	2.71095	2.0201	1.05201	0.591976	3.40605	3.08609	1.81614	4.38842	5.02289	0.000420034	-3.18038	3.37672	XEN
XLOC_008454	H2-D1	chr17:35400038-35462354	11.6127	20.1007	11.8936	6.13409	15.2314	42.418	36.0676	28.5779	11.9001	187.158	48.1503	9.11709	83.1583	141.303	0.00551533	-3.17396	2.25843	XEN
XLOC_013126	Fndc3b	chr3:27315083-27609361	4.80162	3.24564	4.99395	5.72526	16.3903	18.6391	14.0618	13.7905	5.50925	101.139	53.2477	12.843	44.0783	40.5436	9.44529e-06	-3.17287	5.02478	XEN
XLOC_013894	Cachd1	chr4:100449283-100676353	0.723943	1.61129	0.10419	0.652527	15.9064	7.47817	11.3416	9.02019	5.74799	6.94749	8.59665	3.78181	6.70751	7.20116	0.000230198	-3.1694	3.6379	XEN
XLOC_001470	Slc16a9	chr10:69708023-69748699	0.769708	0.1	0.388388	1.33026	1.14726	0.866617	0.641603	0.712522	0.1	2.22796	1.8283	0.702458	7.00752	4.61818	0.00344188	-3.16721	2.4632	XEN
XLOC_021157	Adam10	chr9:70526807-70628036	10.2083	13.2675	17.163	8.95125	52.8713	29.3669	29.1942	40.4158	13.582	167.372	106.934	22.0911	115.517	107.089	1.24946e-05	-3.16637	4.90328	XEN
XLOC_019537	BC017158	chr7:135409210-135441645	1.40695	2.95768	1.44714	2.42708	5.45186	7.99572	4.87399	2.97231	1.45173	16.1678	15.2393	2.69742	18.4219	18.3222	9.02454e-06	-3.157	5.04457	XEN
XLOC_021163	Prtg	chr9:72655080-72765114	1.96427	0.137713	0.548786	1.63364	17.389	17.0252	15.8222	24.8081	3.93755	2.054	3.07267	2.91928	11.2532	7.83025	0.00235607	-3.15515	2.62781	XEN
XLOC_021868	Tmed3	chr9:89594040-89599881	16.2155	8.29913	13.6167	13.7757	18.9423	19.3201	20.7515	20.8333	12.0919	173.606	102.652	18.4523	116.542	114.273	2.47159e-06	-3.15274	5.60702	XEN
XLOC_023093	G530011O06Rik	chrX:166123178-166428729	0.1	0.1	0.1	0.1	0.208332	0.1	0.203888	0.10813	0.1	0.1	0.134975	0.1	0.760433	1.0096	0.000503128	-3.1457	3.29832	XEN
XLOC_010043	Fas	chr19:34365148-34402260	0.131237	0.1	0.226698	0.24332	2.20895	1.30265	0.45436	0.574075	0.222027	2.38931	1.17472	3.3284	1.14173	1.94901	0.00561548	-3.13994	2.25061	XEN
XLOC_011760	Ggta1	chr2:35255698-35316945	6.12278	11.741	6.42377	7.97205	14.3759	56.1786	7.76223	6.8738	8.24785	63.1749	48.2199	14.0502	85.4806	56.6636	0.00222167	-3.13955	2.65332	XEN
XLOC_003606	Cpd	chr11:76590709-76660510	3.831	2.43914	4.97048	4.07135	19.7547	18.7259	16.5609	11.3475	3.56136	55.9001	30.1031	5.64928	39.4216	28.0326	0.00111722	-3.13925	2.95186	XEN
XLOC_008175	4732491K20Rik	chr17:12511718-12520116	0.120396	0.1	0.112153	0.124749	0.396067	0.382135	0.480526	0.426878	0.1	0.386618	0.438491	0.198089	1.18659	0.823435	0.00133098	-3.13601	2.87583	XEN
XLOC_001437	Pcbd1	chr10:60552090-60557077	12.1212	3.43664	11.6817	13.9254	25.7501	38.1626	22.267	31.1197	6.3984	29.0149	12.1987	4.29214	96.3476	83.6359	0.000108696	-3.12838	3.96379	XEN
XLOC_004024	Sgsh	chr11:119176100-119216824	1.08505	0.877747	0.832335	1.14136	3.08756	2.79908	2.5501	2.84961	0.683332	11.7731	6.79581	1.06468	8.26445	8.77211	2.55858e-06	-3.11365	5.592	XEN
XLOC_011871	Fkbp7	chr2:76501090-76511155	2.74564	2.03902	6.19376	1.13494	5.46314	5.22895	3.79237	2.69013	1.75689	85.1704	34.0297	11.1548	23.0296	29.3475	0.000812125	-3.11234	3.09038	XEN
XLOC_017117	Hoxa10	chr6:52181195-52190853	0.1	0.827981	0.352156	0.1	6.9659	6.51429	29.5153	1.86218	19.8065	8.53037	11.1504	6.00217	3.26839	2.68775	0.00109086	-3.10957	2.96223	XEN
XLOC_002676	Zbtb4	chr11:69579413-69597528	0.350185	0.432178	0.516537	0.507875	1.06318	1.30426	1.0055	0.901784	0.323149	6.72475	2.83878	1.44038	3.15617	4.60745	0.00156584	-3.10331	2.80525	XEN
XLOC_000123	Spats2l	chr1:57831704-58005241	0.643163	0.971607	0.567381	0.931083	10.3716	2.2635	8.98326	13.156	1.39839	11.3321	13.5744	3.55646	8.40057	4.96961	0.0051077	-3.10253	2.29177	XEN
XLOC_013049	Ddah1	chr3:145421655-145557241	7.48847	12.9335	6.90989	6.62584	12.1377	33.3737	22.592	14.3551	10.3257	52.4542	63.0889	13.804	79.7249	65.5929	0.000191884	-3.0974	3.71696	XEN
XLOC_017127	Fkbp14	chr6:54527598-54543122	1.12688	4.56533	1.57883	1.44167	6.83154	3.40081	2.94566	5.20312	1.86555	42.191	19.2856	8.27463	18.924	18.1297	0.00018304	-3.08842	3.73745	XEN
XLOC_020792	Vstm5	chr9:15043488-15063857	0.455595	1.40493	0.527038	0.415794	0.392343	2.4431	0.876239	0.471949	0.578788	17.0559	5.2101	0.542971	6.25413	5.65152	0.000192337	-3.08642	3.71594	XEN
XLOC_012522	Nkain4	chr2:180669476-180689404	2.2197	6.12254	5.65726	2.77881	7.34424	5.06291	4.85745	4.45555	2.77864	8.9294	6.90672	2.75008	39.2535	31.745	0.000333376	-3.08119	3.47707	XEN
XLOC_005051	S1pr3	chr13:51503986-51518166	0.424168	0.1	0.288992	0.291967	2.08904	0.260568	1.01256	1.19471	0.456105	1.70305	0.513262	5.64266	2.36483	2.29559	3.62382e-05	-3.07625	4.44083	XEN
XLOC_022552	Ubqln2	chrX:149932774-149936101	23.2359	21.3385	25.2647	22.753	33.8295	83.8318	61.8831	46.4044	28.9853	116.692	125.916	25.9192	233.412	156.423	0.00189476	-3.0739	2.72245	XEN
XLOC_007898	Lrrc15	chr16:30269387-30283340	1.02118	0.1	0.392702	1.19123	0.115558	0.162312	0.117624	0.239491	0.420568	5.29029	1.54977	1.87064	4.66741	6.70874	0.00241654	-3.07225	2.61681	XEN
XLOC_000859	Serpine2	chr1:79790895-79855240	7.39055	7.72273	11.5724	20.7607	50.6415	26.5939	20.3685	20.5889	8.80101	71.3726	55.1017	122.715	98.4665	100.987	4.96367e-05	-3.07168	4.3042	XEN
XLOC_014981	Smim1	chr4:153385911-153400153	1.11051	0.384084	0.557984	1.07741	1.03045	1.70576	0.778262	1.42541	0.495343	4.11781	1.81061	1.58357	7.4944	5.65987	0.000754858	-3.0713	3.12213	XEN
XLOC_008765	Prdm9	chr17:15680042-15700287	0.177503	0.147811	0.36627	0.166264	0.378754	0.373424	0.176233	0.308893	0.1	1.11814	0.555903	0.199485	1.59405	2.01067	0.000435889	-3.07109	3.36062	XEN
XLOC_002063	2610008E11Rik	chr10:78527118-78560345	0.6503	0.723809	1.14359	0.757596	6.71077	4.12504	6.23533	6.91656	0.807315	5.13291	4.21495	2.6102	7.84399	5.88945	0.000622557	-3.068	3.20582	XEN
XLOC_007053	Zhx1	chr15:57878557-57908044	0.277305	1.1234	0.82827	0.272061	5.99731	4.26903	5.07705	4.64949	0.378618	7.24487	4.29854	1.66906	4.17761	6.23096	0.00288296	-3.05717	2.54016	XEN
XLOC_006624	Fam173b	chr15:31531870-31547290	2.33063	2.28628	1.76335	3.16087	5.09872	11.3749	9.89964	3.31677	1.42785	7.49426	6.62707	3.84095	20.6666	18.9704	1.34574e-05	-3.05462	4.87104	XEN
XLOC_007290	Yaf2	chr15:93114263-93167366	4.82673	4.1208	5.64932	3.70862	31.1835	17.2853	17.3034	31.008	7.59727	22.6591	28.6106	10.2782	41.0132	35.0116	6.72315e-05	-3.0542	4.17243	XEN
XLOC_006098	Lmo7	chr14:102129144-102333910	1.86707	2.31063	2.82388	1.61636	1.56544	5.01789	1.30399	1.39513	1.98896	47.7345	19.1786	2.84654	17.9876	17.7183	2.68323e-06	-3.05075	5.57134	XEN
XLOC_023004	Nup62cl	chrX:136542211-136597107	5.0073	23.8435	11.8781	2.42473	4.72842	28.6788	15.8983	3.85191	6.27056	24.6843	51.5625	6.24316	89.6651	88.8328	0.000399386	-3.04835	3.39861	XEN
XLOC_013636	Lyn	chr4:3605267-3718759	1.60716	2.10384	1.65198	0.938391	3.2447	7.83743	3.28707	3.38066	1.55591	19.9336	14.8322	1.85093	13.8131	12.1696	5.08088e-05	-3.04381	4.29406	XEN
XLOC_006179	Synpo2l	chr14:21478639-21487528	0.1	1.11091	0.1	0.1	0.359201	6.77157	0.720196	0.454206	0.1	1.02115	0.399684	0.1	2.4826	3.33436	0.00514224	-3.04364	2.28885	XEN
XLOC_008407	Col11a2	chr17:34176381-34203187	0.12053	0.1	0.1	0.26629	0.289506	0.285776	0.297038	0.264631	0.1	0.375677	0.132138	0.152745	1.44014	0.976782	0.00232768	-3.04218	2.63308	XEN
XLOC_005640	Ankdd1b	chr13:97186088-97241115	0.381609	0.563703	0.513209	0.173506	0.384252	0.895107	0.544436	0.494319	0.311679	4.62245	2.73284	0.408784	3.43548	3.28392	2.87608e-05	-3.04167	4.5412	XEN
XLOC_001309	Ifngr1	chr10:19311763-19330031	2.11689	1.31265	2.41053	2.0929	6.82623	10.9739	11.4255	6.53204	4.99992	21.1169	13.6836	5.83707	20.7521	11.8245	0.00655978	-3.0379	2.18311	XEN
XLOC_008425	Ager	chr17:34734794-34737882	0.150597	0.184062	0.169574	0.347927	1.91693	0.710521	0.712789	0.578001	0.280606	0.173864	0.320052	0.254898	1.22238	2.27645	0.0096077	-3.03768	2.01738	XEN
XLOC_020691	Sdr42e1	chr8:120185298-120195415	0.146784	0.1	0.114656	0.316454	0.368379	0.244597	0.797811	0.36751	0.129562	0.324608	0.521114	0.311772	1.11167	1.66992	0.0028186	-3.03678	2.54997	XEN
XLOC_007312	Vdr	chr15:97684857-97738727	0.1	0.1	0.1	0.1	0.173978	0.217112	0.1696	0.1	0.1	1.76886	0.338112	0.506016	0.69916	0.934737	0.000575336	-3.03025	3.24008	XEN
XLOC_017187	Vamp8	chr6:72335214-72340661	10.3934	26.4623	14.5918	9.78986	22.8634	87.7797	41.5886	44.0751	8.49772	110.656	86.8707	11.1735	110.217	139.054	0.000492258	-3.02523	3.30781	XEN
XLOC_000218	Kcne4	chr1:78813523-78816600	0.1	0.1	0.1	0.1	0.1	0.1	0.1	0.1	0.1	0.477722	0.277303	0.279977	0.854748	0.771212	9.85286e-06	-3.02322	5.00644	XEN
XLOC_009757	Dynap	chr18:70400082-70404238	0.1	0.1	0.1	0.1	0.1	0.1	0.1	0.1	0.191997	2.85263	4.23328	0.567153	0.580604	1.04425	0.00739352	-3.02224	2.13115	XEN
XLOC_019210	2310010J17Rik	chr7:97273345-97278446	0.1	0.341696	0.361528	0.1	0.988636	0.1	0.1	0.290342	0.367606	0.383496	0.856436	1.49397	1.33617	2.32814	0.00761188	-3.02039	2.11851	XEN
XLOC_000148	Cd28	chr1:60803231-60830203	0.1	0.1	0.1	0.1	0.140001	0.563825	0.296261	0.146157	0.1	0.75609	0.512195	0.1	0.93597	0.68518	0.00075826	-3.01895	3.12018	XEN
XLOC_003339	Timd2	chr11:46482461-46520606	0.1	0.113074	0.1	0.1	0.1	0.615885	0.1	0.1	0.1	0.1	0.461187	0.1	0.821872	0.851251	2.28288e-07	-3.01807	6.64152	XEN
XLOC_002690	Asgr1	chr11:69867870-69871396	0.136225	0.1	0.1	0.102306	0.785111	0.691713	1.38323	0.252755	0.1	0.148375	0.596096	0.1	0.656343	1.11473	0.00531575	-3.01387	2.27444	XEN
XLOC_013096	Pag1	chr3:9687481-9833679	0.649409	0.438401	0.652142	0.648752	3.59813	2.05117	0.807122	1.0734	0.262502	10.7135	7.66138	0.424049	4.22605	5.41701	0.00034722	-3.01326	3.4594	XEN
XLOC_009135	Slc5a7	chr17:54412914-54438359	0.1	0.1	0.1	0.1	0.1	0.1	0.33718	0.141236	0.1	1.81722	1.0853	0.807324	0.578716	1.03474	0.00717301	-3.01208	2.1443	XEN
XLOC_010519	Itprip	chr19:47969085-47993789	1.14816	0.94917	1.37321	1.11689	5.01216	4.58152	5.93714	3.25779	1.50365	5.98159	6.68073	7.24702	6.6201	11.868	0.00737177	-3.01084	2.13243	XEN
XLOC_022258	Slc9a6	chrX:53863011-53917407	3.90033	4.35959	4.43895	3.36047	6.4135	13.6981	5.36941	6.30956	4.62952	21.5618	17.8763	5.02678	39.0438	25.6464	0.00234128	-3.01013	2.63055	XEN
XLOC_020432	Palld	chr8:63993819-64381487	3.63339	1.13091	1.80313	3.56231	12.067	11.5782	13.038	11.2313	7.31556	34.1694	24.3831	19.5717	16.4686	24.2492	0.00224575	-3.00706	2.64864	XEN
XLOC_006332	Sall2	chr14:52930851-52948345	1.67802	0.784401	0.976628	1.61289	25.2436	10.3722	21.3317	26.831	5.74596	10.3374	7.89699	5.78878	11.8674	8.42586	0.00130529	-3.00609	2.88429	XEN
XLOC_001686	Slc6a15	chr10:102830441-102882013	2.25111	2.22043	2.58611	0.861576	1.11495	3.32739	1.66911	1.35902	4.9176	15.0196	19.946	3.47904	20.4691	11.2765	0.00841938	-3.00313	2.07472	XEN
XLOC_018618	Clcn4-2	chr7:7235026-7252222	1.26726	1.31569	2.12464	2.18734	7.03831	5.51687	6.52509	8.03699	1.52109	15.4859	13.5358	3.98534	14.829	12.6977	8.93276e-05	-2.99722	4.04901	XEN
XLOC_008149	Tulp4	chr17:6106829-6240637	1.55196	0.681883	1.17133	1.98361	9.19459	5.25401	5.5156	5.88001	1.74082	22.1995	12.562	5.15549	8.99015	12.4712	0.00120359	-2.99371	2.91952	XEN
XLOC_015808	Man2b2	chr5:37198051-37221888	6.19586	1.66198	3.93698	6.17887	5.87159	7.582	4.83469	5.57327	1.8569	35.887	15.0053	2.97696	33.7721	37.7933	0.000104994	-2.99338	3.97884	XEN
XLOC_003649	Rffl	chr11:82594636-82684712	9.92356	7.50728	11.2557	8.87892	7.65641	17.8602	9.42973	7.47984	5.92753	39.9109	55.7644	3.56127	94.8953	54.5953	0.00620421	-2.99258	2.20731	XEN
XLOC_021311	Uba7	chr9:107877897-107886387	0.1	0.1	0.1	0.1	0.1	0.180632	0.1	0.1	0.1	3.91291	0.547868	0.123141	0.61175	0.977763	0.00344298	-2.99051	2.46307	XEN
XLOC_007525	Ephb3	chr16:21204867-21223377	21.606	13.0851	10.5312	25.1323	8.08796	31.0277	6.95313	6.78239	13.9907	125.701	93.882	8.67042	164.768	113.99	0.00175028	-2.9863	2.75689	XEN
XLOC_016598	Ggcx	chr6:72364301-72381100	1.6644	1.87723	2.76339	1.4841	2.98051	7.07466	3.53695	2.09938	1.1537	27.0984	19.0002	2.15743	16.5745	14.1321	9.90628e-05	-2.97902	4.00409	XEN
XLOC_010210	Rhod	chr19:4425456-4477143	3.51299	6.94748	4.49465	5.41175	11.7722	25.6709	13.0588	11.1273	3.029	56.7375	34.2912	7.70485	31.2073	48.8856	0.00318896	-2.97545	2.49635	XEN
XLOC_019941	Tpm4	chr8:74659190-74677028	34.5657	76.9996	64.7201	29.2782	162.065	412.226	228.961	182.873	52.2635	526.907	638.087	209.313	313.254	494.756	0.00375089	-2.97479	2.42587	XEN
XLOC_015180	Bst1	chr5:44210131-44234707	0.1	0.1	0.1	0.1	0.1	0.1	0.20329	0.133506	0.1	0.369275	0.1	0.1	0.79655	0.774139	6.02577e-08	-2.97333	7.21999	XEN
XLOC_016589	Rnf103	chr6:71443887-71460875	1.15576	2.3244	2.72945	1.02724	5.44654	10.3655	9.88581	4.76797	1.60701	15.48	9.40018	2.10819	13.4756	14.8646	8.55053e-05	-2.96942	4.06801	XEN
XLOC_009624	Reep5	chr18:34504539-34533069	11.7417	10.565	11.5902	9.40516	27.7513	48.2114	25.4249	35.2019	11.2504	91.5867	104.847	21.8004	84.3956	85.1382	1.01016e-07	-2.96907	6.99561	XEN
XLOC_012886	Zfp697	chr3:98186403-98235872	0.763838	0.174336	0.485511	0.802889	8.77292	3.54317	6.1295	5.93864	0.589032	9.29267	5.03366	1.18453	3.82994	4.87703	0.000611264	-2.96735	3.21377	XEN
XLOC_010179	Eno4	chr19:59017914-59045911	0.130609	0.343881	0.139783	0.245071	0.486688	0.264286	0.686204	0.329572	0.471567	0.208564	0.327094	0.661736	2.00925	1.34724	0.00248794	-2.96565	2.60416	XEN
XLOC_022635	Cybb	chrX:9012377-9046450	0.1	0.1	0.1	0.1	0.1	0.1	0.1	0.1	0.1	0.448057	0.290992	0.202783	0.576974	0.98414	0.00547411	-2.9645	2.26169	XEN
XLOC_006551	Uggt2	chr14:119384206-119498656	0.629413	1.09331	1.29628	0.499393	4.65466	1.59173	2.94195	3.47408	0.300722	4.48375	3.95942	2.53889	7.64784	6.07753	0.000428145	-2.96386	3.36841	XEN
XLOC_022256	Ncrna00086	chrX:53627762-53631647	2.02261	0.926846	1.69687	2.72596	4.11056	5.66654	5.42668	5.04288	3.07775	4.89607	4.12833	3.10556	12.3556	16.3208	0.000729953	-2.95968	3.1367	XEN
XLOC_003909	1700052K11Rik	chr11:105040334-105042747	0.525632	0.94391	0.563147	0.694313	4.26614	3.81704	7.291	4.17035	0.696259	4.48127	4.3013	1.60456	6.22716	4.32232	0.00156736	-2.95178	2.80483	XEN
XLOC_016357	St7	chr6:17699215-17893022	1.50125	1.25942	0.847528	0.974682	10.5135	7.38742	6.31449	7.09798	2.30564	10.2607	8.02813	2.64275	7.79555	9.92363	0.00035962	-2.95099	3.44416	XEN
XLOC_001074	Soat1	chr1:158358238-158404459	17.7001	4.059	11.3046	14.8866	31.3831	38.6716	31.1681	26.7581	21.7777	85.8888	129.38	19.0392	105.52	79.3896	0.000919202	-2.94721	3.03659	XEN
XLOC_009281	Colec12	chr18:9707645-9877993	0.310902	1.70916	2.19001	0.346627	22.6275	6.64245	12.9925	19.2678	1.06618	5.41779	3.52714	12.976	7.711	9.84468	0.00140639	-2.94588	2.85189	XEN
XLOC_018870	2200002D01Rik	chr7:30023341-30033486	4.62754	30.9244	15.1345	4.16076	10.2931	106.18	29.3267	17.0808	1.40323	112.716	90.038	11.0572	98.2262	112.596	0.00090825	-2.94254	3.04179	XEN
XLOC_003008	Naglu	chr11:100931407-100938985	5.74489	3.72312	6.06828	3.15693	4.5387	8.25207	6.97601	5.00585	1.93622	54.2547	28.4141	2.74963	30.8458	40.9533	0.000679621	-2.94145	3.16773	XEN
XLOC_005968	Cma2	chr14:56590264-56592832	0.1	0.1	0.1	0.1	0.1	0.1	0.1	0.1	0.1	0.165089	0.293302	0.1	0.793083	0.73792	2.47871e-06	-2.93641	5.60577	XEN
XLOC_007425	Vasn	chr16:4626883-4679720	1.8025	1.04976	1.5639	1.65467	6.85504	4.91681	4.41941	3.83313	2.09106	7.71436	4.78295	5.12607	11.2387	11.9678	6.96889e-06	-2.93456	5.15684	XEN
XLOC_001047	Prg4	chr1:152208440-152313295	0.253951	0.161743	0.299711	0.259132	0.288777	0.104869	0.1	0.485148	0.212584	1.05702	0.770293	0.894697	1.58395	2.13671	0.000759869	-2.93277	3.11926	XEN
XLOC_021068	Ptpn9	chr9:56842774-56919773	2.98161	4.6197	3.62931	2.49957	10.6184	15.2077	16.477	12.1244	3.70862	27.6349	28.7686	10.2564	27.5327	24.6697	3.44536e-05	-2.92676	4.46277	XEN
XLOC_012984	Camk2d	chr3:126299890-126547972	0.942553	4.42072	3.39503	0.775841	7.92988	7.19897	9.80066	5.79105	2.32804	23.6186	25.9671	7.79881	17.5396	18.7066	0.000360685	-2.92665	3.44287	XEN
XLOC_009458	Megf10	chr18:57292743-57457121	0.1	0.1	0.1	0.1	0.526221	0.141743	0.809445	0.441951	0.20556	0.716136	1.33396	2.15029	0.646803	0.872506	0.000672745	-2.92534	3.17215	XEN
XLOC_006644	Baalc	chr15:38765454-38782810	0.109246	0.1	0.37166	0.1	2.15079	0.806781	0.75586	0.668063	0.132641	0.58996	0.535698	0.483676	1.02916	1.55561	0.00412109	-2.92451	2.38499	XEN
XLOC_015076	Chpf2	chr5:24092567-24098304	4.1178	3.91891	3.93257	6.89985	11.5145	19.6836	9.09213	7.2417	2.44147	73.7093	44.597	9.52349	32.6469	38.8557	0.000144771	-2.92197	3.83932	XEN
XLOC_008469	Ier3	chr17:35958657-35959856	7.28079	7.66182	5.85661	10.7191	3.57533	16.3795	6.98968	4.26675	8.88476	48.033	23.653	20.5746	55.5176	63.6402	5.99774e-05	-2.91861	4.22201	XEN
XLOC_020785	Maml2	chr9:13424432-13513977	0.1	0.1	0.358793	0.1	1.61844	0.545646	2.46714	1.32678	0.119892	1.21237	1.3283	1.30923	1.07548	1.41168	0.00158761	-2.9166	2.79926	XEN
XLOC_019413	Tmem9b	chr7:116879349-116895777	4.95434	10.3044	10.1715	4.19355	8.94583	27.8051	12.1796	11.3632	3.58985	60.2927	54.2029	7.83742	56.1994	55.5409	3.99302e-05	-2.91532	4.3987	XEN
XLOC_004041	P4hb	chr11:120421617-120434250	135.625	287.485	165.758	146.913	215.911	513.026	253.891	243.931	231.472	1938.64	1742.47	280.751	1367.13	1402.58	2.36911e-05	-2.91239	4.62541	XEN
XLOC_003871	Dusp3	chr11:101832457-101846105	4.16891	2.90258	4.73029	3.16701	6.93989	14.1163	9.72287	9.08782	5.57698	24.9609	17.3169	5.57228	29.5813	26.5829	2.65185e-05	-2.90769	4.57645	XEN
XLOC_013748	Glipr2	chr4:43970573-43991990	24.1805	21.0906	7.80723	17.6757	35.9925	70.7286	42.8617	35.8768	12.8842	192.474	202.698	36.48	142.313	121.434	0.000163424	-2.89827	3.78668	XEN
XLOC_011811	Acvr1	chr2:58298848-58419239	3.54964	2.55688	4.62481	3.78706	7.72771	8.79233	7.14168	5.79663	5.77022	36.5519	25.7422	9.99	24.8065	29.3029	0.000102767	-2.898	3.98815	XEN
XLOC_017429	Tspan9	chr6:127911417-128093596	9.71248	6.27381	7.18677	10.6601	24.12	52.8417	30.9475	29.1517	12.9411	98.6304	67.6969	15.7265	51.9528	74.1145	0.0014289	-2.89768	2.845	XEN
XLOC_011818	Pla2r1	chr2:60255599-60391365	0.1	0.1	0.1	0.1	1.12103	0.49687	0.64699	0.584442	0.1	2.0074	0.446683	0.471554	0.862964	0.610987	0.00117414	-2.88162	2.93028	XEN
XLOC_006712	Rhpn1	chr15:75534717-75544849	0.688548	1.31745	0.535824	0.973355	1.1039	2.41265	1.07932	1.11812	0.511492	0.898645	2.14676	0.830985	6.012	6.87426	0.000112939	-2.87416	3.94715	XEN
XLOC_021814	Cgnl1	chr9:71474315-71619409	1.31513	2.61223	0.800868	0.872807	20.2306	16.7348	9.18794	9.57092	4.06205	4.60769	4.69894	5.61187	12.4994	8.01893	0.00420871	-2.87315	2.37585	XEN
XLOC_011828	Grb14	chr2:64750539-64860823	0.763742	0.276201	0.431044	0.902304	4.45654	2.13649	2.42673	3.06397	1.30337	5.36789	2.54801	3.01202	4.31622	4.36224	6.67799e-05	-2.87055	4.17535	XEN
XLOC_022429	Sh3bgrl	chrX:106290745-106357806	5.50163	1.15527	1.71557	6.36763	69.1691	8.54327	27.722	44.3334	9.16685	22.8375	20.5417	46.1942	29.5214	24.3443	0.000780721	-2.86962	3.1075	XEN
XLOC_001162	Pea15a	chr1:174126859-174136912	6.6388	4.44268	3.76102	5.98687	22.0621	21.2867	28.5628	32.3243	17.5835	26.4142	32.6017	33.6359	26.6825	49.364	0.00946857	-2.86826	2.02372	XEN
XLOC_010415	Prkg1	chr19:30638976-31839523	0.1	0.1	0.1	0.1	0.65274	0.294225	1.17527	0.386193	0.1	1.276	0.61269	2.22183	0.684632	0.773311	2.05815e-05	-2.86586	4.68652	XEN
XLOC_005411	Txndc5	chr13:38592143-38620329	49.8364	46.7514	48.6211	53.7307	82.6413	118.61	77.7825	83.3145	71.6746	296.169	362.636	87.9237	403.518	321.338	0.000244747	-2.86536	3.61128	XEN
XLOC_001242	Prox1	chr1:191945657-191994559	0.1	0.1	0.342539	0.1	4.64498	0.378423	2.59961	4.68341	0.1	1.76111	2.29224	0.123827	0.844252	1.48951	0.00983344	-2.8608	2.00729	XEN
XLOC_015074	Slc4a2	chr5:23931049-23946765	4.6831	8.09401	2.40647	4.92971	11.8274	17.8551	12.7375	10.0999	3.75305	50.227	41.5041	6.67596	33.8395	39.1537	0.0001929	-2.85961	3.71467	XEN
XLOC_008685	Prkce	chr17:86567124-87057259	1.52552	0.760444	1.75719	1.76664	2.76042	1.82689	1.71527	1.5802	1.74144	6.61686	6.25525	1.84726	10.7441	10.3163	1.80773e-05	-2.85797	4.74287	XEN
XLOC_012651	Dclk1	chr3:55046447-55342990	0.156113	0.1	0.1	0.1	1.23377	0.743027	1.21044	1.02556	0.18545	0.570179	0.338915	1.17485	0.719661	0.933637	0.000490758	-2.85788	3.30913	XEN
XLOC_000767	Rftn2	chr1:55227003-55283626	0.189931	0.1	0.1	0.164356	0.750114	0.1	0.462427	0.59578	0.358684	1.14542	0.647082	1.39816	0.828528	1.17468	0.00149572	-2.85361	2.82515	XEN
XLOC_015778	Fndc4	chr5:31594618-31598250	3.12226	1.76259	2.77384	3.48905	9.46864	8.99163	11.7137	9.3868	4.79842	5.1703	11.9072	5.03433	21.4114	18.8545	5.53493e-05	-2.85281	4.25689	XEN
XLOC_003934	Prkca	chr11:107794700-108205202	0.375254	0.151073	0.501521	0.268981	0.911147	1.11708	0.890448	0.744782	1.13146	5.46099	3.18896	2.48901	2.03747	2.63907	0.000731802	-2.85045	3.13561	XEN
XLOC_006580	Fyb	chr15:6529870-6613312	0.1	0.1	0.1	0.1	0.1	0.1	0.1	0.1	0.1	0.331658	0.1	0.1	0.704075	0.730974	1.8963e-07	-2.84303	6.72209	XEN
XLOC_010540	4930506M07Rik	chr19:59047847-59150559	2.03659	1.09897	0.942823	2.20146	5.81853	6.90858	5.68584	5.94582	0.919504	6.65748	9.12293	1.11713	10.6154	11.888	9.73812e-05	-2.84134	4.01152	XEN
XLOC_014484	Svep1	chr4:58055667-58219468	0.1	0.1	0.1	0.1	1.19209	0.702029	0.812034	0.256305	0.1	1.33092	0.804462	1.9457	0.55514	0.873142	0.0032304	-2.83621	2.49074	XEN
XLOC_015478	P2rx4	chr5:123157565-123179051	3.82357	3.69491	3.10153	2.92298	3.00956	8.79875	4.13617	3.43229	1.15942	37.9584	13.6671	4.37308	21.369	26.8234	0.000262033	-2.83126	3.58164	XEN
XLOC_021198	Cd109	chr9:78463352-78564067	1.10534	0.143776	0.220479	1.05663	0.830653	1.11465	1.04487	1.36069	0.842688	12.1885	3.75749	2.75493	3.5002	5.48139	0.00588347	-2.82999	2.23037	XEN
XLOC_005343	Btn1a1	chr13:23548861-23557770	0.1	0.17495	0.427285	0.1	0.560971	0.196719	0.169839	0.3373	0.14073	38.5769	9.10073	0.1	1.34448	1.50392	0.000634048	-2.82805	3.19788	XEN
XLOC_012250	Cpxm1	chr2:130216510-130223365	6.71697	6.63668	6.62235	6.63975	25.8674	18.0339	21.0269	24.9221	7.49159	7.99762	7.3191	13.5827	59.8817	34.5425	0.00639449	-2.82688	2.19419	XEN
XLOC_022723	Zdhhc9	chrX:45525147-45561879	3.75387	1.50565	1.4944	3.49054	6.55269	10.0056	5.63104	7.64448	7.03661	24.9297	25.0329	7.96016	19.1069	17.2114	0.000138466	-2.82585	3.85866	XEN
XLOC_019136	Mfge8	chr7:86278653-86293946	76.0334	58.4833	112.136	90.3362	89.7102	89.0128	69.9373	66.6086	82.1654	743.819	456.982	57.1174	709.562	484.754	0.00193799	-2.82541	2.71265	XEN
XLOC_000863	Irs1	chr1:82229679-82288014	0.667483	0.1	0.879307	1.01179	4.92977	1.64906	8.67709	7.82815	0.525371	6.8265	5.33303	2.87496	5.92108	3.48425	0.00739909	-2.82282	2.13082	XEN
XLOC_011341	H13	chr2:152495196-152534404	10.1823	5.66404	10.9017	16.6651	36.3134	30.6023	44.0101	36.5698	13.053	56.9289	74.9978	19.8935	75.6104	77.8153	4.45167e-05	-2.82134	4.35148	XEN
XLOC_017313	Sumf1	chr6:108057014-108135577	5.45859	14.3842	6.94491	6.46162	9.05897	13.5295	8.073	8.56659	6.56069	56.2054	42.0541	10.3172	53.4483	64.042	0.000350724	-2.82114	3.45503	XEN
XLOC_002350	Selm	chr11:3414704-3417354	11.5319	20.5636	20.0586	7.6789	23.2045	44.8629	42.72	32.936	13.1743	140.25	107.741	33.4624	93.4832	117.45	0.000495416	-2.81777	3.30503	XEN
XLOC_011167	Tmem62	chr2:120802797-120833578	0.889595	1.97813	0.695261	0.555848	2.38935	7.78246	2.56427	1.18683	0.149058	17.3423	7.39034	0.59393	7.68922	6.80747	0.000361897	-2.81542	3.44141	XEN
XLOC_015177	Cpeb2	chr5:43542924-43680963	0.803844	0.389901	0.804997	1.03745	1.38549	4.23256	1.44938	0.669411	0.586712	10.9357	11.5063	1.69454	5.0611	5.60745	6.34914e-05	-2.81303	4.19729	XEN
XLOC_002058	Syde1	chr10:78047247-78054709	1.61608	2.57734	1.2781	1.578	4.69093	5.43901	4.89768	4.36547	0.707614	14.8975	11.1897	5.64282	11.8696	12.8973	3.58243e-05	-2.81282	4.44582	XEN
XLOC_013120	Gyg	chr3:20021969-20054995	10.0885	3.70691	8.89099	7.43331	41.2432	36.0288	33.126	36.5672	7.67385	33.5597	28.4025	13.8548	52.7043	52.988	2.62379e-05	-2.81109	4.58107	XEN
XLOC_019266	Rhog	chr7:109387636-109398632	7.36964	6.40887	5.23396	7.48459	16.0284	24.5808	18.4598	18.2729	8.43226	40.4049	38.7268	11.6405	48.7953	44.1111	1.68222e-05	-2.80995	4.77412	XEN
XLOC_010897	Dlx1	chr2:71367501-71375948	0.1	0.1	0.1	0.1	0.241156	0.241328	0.222762	0.28716	0.1	0.243972	0.262115	0.208186	0.739356	0.662297	1.41234e-05	-2.80906	4.85006	XEN
XLOC_010047	Ifit1	chr19:34715378-34724499	0.1	0.1	0.1	0.1	0.1	0.148471	0.242217	0.1	0.1	1.10752	0.1	0.450865	0.572671	0.82273	0.00145296	-2.80261	2.83775	XEN
XLOC_020273	3930402G23Rik	chr8:10924426-10928457	0.1	0.1	0.1	0.1	0.129346	0.20751	0.135454	0.1	0.1	0.450061	0.182166	0.1	0.688761	0.703856	2.16455e-08	-2.79973	7.66463	XEN
XLOC_015767	Cgref1	chr5:31235515-31247853	6.04221	7.38952	7.44466	11.1172	9.46833	21.9904	13.3497	9.97371	4.32762	110.953	33.4605	5.03845	45.4475	65.5806	0.0017334	-2.79507	2.7611	XEN
XLOC_007778	Carhsp1	chr16:8658679-8672246	19.5594	27.9658	26.3357	28.6986	49.8796	72.4467	52.856	54.7914	30.9933	118.373	117.543	37.4222	216.513	139.151	0.0031151	-2.79405	2.50653	XEN
XLOC_010321	Tmem109	chr19:10945151-10956233	9.89565	10.3525	9.58593	11.3545	11.9859	20.0271	14.1099	12.358	15.0016	46.2088	58.6029	13.597	73.1322	69.6686	9.15025e-07	-2.79369	6.03857	XEN
XLOC_002136	Ckap4	chr10:83989049-83996633	43.7679	149.646	38.5203	35.8664	55.3022	111.224	62.4906	67.3839	48.8782	325.123	533.498	70.0745	498.034	429.232	0.00103362	-2.79182	2.98564	XEN
XLOC_015856	Tlr6	chr5:65344333-65351273	0.1	0.1	0.1	0.1	0.1	0.1	0.16333	0.1	0.1	1.49688	0.561822	0.218488	0.710427	0.674328	7.25559e-07	-2.79156	6.13933	XEN
XLOC_020178	Dnaaf1	chr8:122099134-122129140	0.387988	0.1	0.286383	0.135849	0.164383	0.451715	0.145898	0.1	0.191102	3.31524	4.74203	0.161276	1.58179	1.55051	0.000187053	-2.78294	3.72804	XEN
XLOC_021855	Me1	chr9:86474969-86595286	14.0557	22.5929	22.5022	16.303	28.1537	61.1535	30.27	20.12	17.5001	141.395	81.5624	17.7233	139.837	118.927	0.000104305	-2.77797	3.9817	XEN
XLOC_005877	Cgrrf1	chr14:47451918-47473865	2.61206	3.95935	4.47197	2.08379	6.25264	14.977	9.89256	6.92199	2.60814	26.1809	24.7549	4.3548	20.3402	24.6478	0.000251924	-2.77698	3.59873	XEN
XLOC_012920	Fam212b	chr3:105507516-105523760	0.116477	0.716605	0.364552	0.550026	3.9834	3.44471	2.62281	1.6252	0.275717	9.98466	5.30788	2.72069	2.31568	3.64743	0.00486552	-2.77064	2.31287	XEN
XLOC_018432	Itgam	chr7:135206153-135262005	0.425622	0.1	0.1	0.275896	0.118553	0.1	0.1	0.177609	1.09526	0.15535	0.257841	1.24671	1.23441	1.83078	0.00384776	-2.76555	2.41479	XEN
XLOC_002828	Tmem98	chr11:80623916-80635535	10.6556	6.04499	5.8224	6.64779	28.5044	22.5961	17.5295	22.5772	7.66994	74.9227	46.3459	12.2882	55.5727	43.586	0.000473332	-2.76522	3.32483	XEN
XLOC_000329	Serpinb8	chr1:109486582-109505555	0.22695	0.1	0.1	0.1	0.1	0.1	0.196214	0.1	0.1	0.53444	0.464395	0.1	0.685348	1.10439	0.00506929	-2.76401	2.29505	XEN
XLOC_019032	Emp3	chr7:53173392-53176796	6.67367	1.84934	1.80011	6.3434	2.12871	8.00649	2.67322	1.99094	5.08291	22.3173	11.7551	35.2561	21.6686	34.9038	0.00600093	-2.76315	2.22178	XEN
XLOC_015311	Stbd1	chr5:93032076-93035605	0.249512	0.1	0.553357	0.123113	5.70871	4.27033	6.67324	6.2836	0.740438	2.33652	2.46443	3.93277	1.50539	1.97338	0.00220281	-2.76157	2.65702	XEN
XLOC_021062	Rcn2	chr9:55889651-55906890	26.6801	21.1428	38.3436	22.0464	85.1433	55.6319	71.0169	87.5159	33.2976	139.799	143.995	56.9627	226.176	139.85	0.00451456	-2.75807	2.34539	XEN
XLOC_004590	Prkd1	chr12:51442218-51750210	0.170253	0.185104	1.57467	0.262373	3.95449	3.38984	5.18913	4.87339	0.478894	3.18721	3.10117	1.13474	4.05717	3.33484	0.00491539	-2.75346	2.30844	XEN
XLOC_001501	Pofut2	chr10:76722044-76732331	12.9063	28.2195	18.2055	16.0247	27.1358	39.0967	28.7576	26.781	16.5023	117.638	113.971	27.7789	134.176	119.746	8.35749e-05	-2.75259	4.07792	XEN
XLOC_008436	Neu1	chr17:35068197-35074242	6.07954	6.46021	5.95003	4.03176	4.6384	14.704	5.19521	5.05858	6.35185	44.6457	22.8098	3.77324	42.4453	33.1857	0.000400837	-2.74767	3.39703	XEN
XLOC_010320	Tmem132a	chr19:10917033-10944269	12.5648	4.33351	10.5283	16.0218	37.8861	25.575	29.7566	37.5422	9.77464	31.1346	40.4547	12.2664	83.1078	62.7501	0.00101626	-2.74719	2.993	XEN
XLOC_001644	Ikbip	chr10:90545783-90565358	6.58972	7.31022	14.3715	8.13596	17.1076	15.7622	10.9848	11.3171	6.56103	65.6236	56.0411	16.2266	48.8459	73.2709	0.00282346	-2.74596	2.54922	XEN
XLOC_020727	Spata2l	chr8:125756157-125778075	0.1	0.225461	0.184919	0.373241	0.384075	0.654326	0.580534	0.189215	0.199662	3.17954	2.1192	0.469835	1.50739	1.44464	0.000139079	-2.74021	3.85674	XEN
XLOC_013431	Man1a2	chr3:100366126-100489396	5.31726	6.05388	8.31401	6.12287	17.3471	19.0615	23.1938	15.636	5.87605	28.1472	40.099	9.37259	54.0147	32.1235	0.00566722	-2.73883	2.24663	XEN
XLOC_003078	Milr1	chr11:106612539-106640851	0.1	0.1	0.1	0.218507	0.1	0.1	0.219086	0.1	0.1	0.1	0.1	0.398993	0.826268	0.894415	0.000118671	-2.73055	3.92566	XEN
XLOC_019569	Ebf3	chr7:144385353-144506128	0.1	0.1	0.1	0.1	0.741362	0.294037	0.241734	0.360553	0.1	0.743936	0.280693	0.16397	0.644236	0.682482	1.11698e-06	-2.72979	5.95195	XEN
XLOC_003110	Tmem104	chr11:115048800-115108339	1.59181	1.95792	1.31273	2.40118	2.10768	4.15648	2.05319	2.02617	1.52318	12.314	11.3857	2.16907	11.1478	12.9125	9.32839e-05	-2.72789	4.03019	XEN
XLOC_013524	Snx7	chr3:117484414-117571854	1.92561	4.07374	1.86154	1.90284	7.73925	10.3792	5.75679	6.84424	2.5802	14.4964	10.5407	8.24573	16.3764	15.9241	7.80465e-05	-2.72605	4.10765	XEN
XLOC_007781	Emp2	chr16:10281841-10314061	2.21118	18.3202	4.69377	1.71301	1.65847	10.6131	2.33205	2.37842	0.74608	41.0388	19.9832	1.79992	43.8153	45.2058	0.00303735	-2.7245	2.51751	XEN
XLOC_009447	Snx24	chr18:53405315-53550479	2.75666	3.80336	1.85547	2.64461	15.2404	8.66615	8.52155	12.3214	6.59112	19.2611	18.9406	7.76651	16.8427	19.6594	0.000123298	-2.72262	3.90904	XEN
XLOC_016547	Fkbp9	chr6:56782052-56829354	36.2066	73.74	52.5566	43.8409	62.924	104.899	57.0787	42.261	51.8454	501.226	397.317	72.5429	383.769	296.529	0.000599984	-2.72111	3.22186	XEN
XLOC_022891	Zxda	chrX:92036623-92043628	0.330655	0.231891	0.303241	0.2214	1.08759	0.826391	0.991242	0.758701	0.189034	0.824687	0.688429	0.233972	2.02572	1.55714	0.000520413	-2.72051	3.28365	XEN
XLOC_012052	Slc39a13	chr2:90901947-90910378	4.28314	2.74887	2.86059	3.30325	5.58374	6.67776	3.70283	4.02223	3.61046	30.6956	18.5483	7.97696	23.8302	19.6285	0.000186476	-2.71956	3.72938	XEN
XLOC_014979	BC039966	chr4:153322563-153324585	0.1	0.197574	0.1	0.385404	0.1	0.1	0.1	0.1	0.1	0.1	0.1	0.1	1.28394	1.29347	0.000412938	-2.71888	3.38411	XEN
XLOC_020427	Galnt7	chr8:60002621-60142227	2.92385	2.86689	5.42095	3.60634	21.5608	15.6034	21.177	18.1224	12.277	23.9312	21.4803	10.9658	23.9108	24.8304	2.50881e-05	-2.71779	4.60053	XEN
XLOC_012960	Lrrc39	chr3:116265890-116333902	0.370949	0.634983	0.421519	0.516916	0.530315	0.382443	0.183693	0.42543	0.186715	2.26156	0.86916	0.638797	3.69912	2.677	0.00114175	-2.71338	2.94243	XEN
XLOC_020406	Tlr3	chr8:46481018-46495893	0.1	0.1	0.1	0.1	0.144958	0.186155	0.147417	0.249535	0.1	1.96014	0.91331	0.216855	0.464492	0.845983	0.00894817	-2.71202	2.04827	XEN
XLOC_010099	Entpd7	chr19:43764178-43827490	1.28305	1.52126	1.46372	1.29896	2.43189	3.01195	1.98442	2.24123	1.52457	9.84731	11.1897	2.3176	9.55313	8.65904	1.15327e-05	-2.70993	4.93807	XEN
XLOC_022494	Rnf128	chrX:136097878-136207684	1.28103	6.70191	1.41776	0.990749	73.347	54.1932	42.6548	29.5153	2.69167	25.2098	13.329	3.86985	15.734	18.2467	0.00280063	-2.70932	2.55274	XEN
XLOC_022309	Dusp9	chrX:70884779-70888853	46.0247	52.6552	31.816	48.9896	69.8661	165.652	31.8156	81.6881	112.689	114.962	221.32	77.9792	270.399	315.356	8.62836e-05	-2.70643	4.06407	XEN
XLOC_011510	Gnas	chr2:174106737-174172243	110.644	151.46	153.94	104.939	329.39	337.516	424.119	382.362	172.763	596.895	604.423	230.558	684.936	1014.41	0.00219052	-2.70567	2.65945	XEN
XLOC_012755	Gba	chr3:89006849-89012603	8.47711	31.663	13.6146	10.4842	12.7812	39.0976	19.3234	14.047	11.0497	168.448	112.247	12.2759	114.599	94.4536	0.000926228	-2.70235	3.03328	XEN
XLOC_005603	Arsk	chr13:76197869-76236108	0.628271	0.624236	1.48323	0.375785	2.25011	1.14266	9.95721	1.41013	0.390396	2.11723	2.20232	1.12984	6.14285	3.97214	0.00483748	-2.7008	2.31538	XEN
XLOC_010639	Plxdc2	chr2:16277948-16673742	0.1	0.826696	0.336886	0.645187	4.08869	3.44985	5.52093	3.40769	0.685822	3.40301	2.08939	8.36373	2.50538	3.69958	0.00391279	-2.70078	2.40751	XEN
XLOC_010536	Gfra1	chr19:58311181-58528956	0.47567	0.1	0.581965	0.34543	26.655	0.761181	13.0587	14.6869	1.99693	64.5712	6.06583	2.84179	2.9634	1.92252	0.00432032	-2.70072	2.36448	XEN
XLOC_007240	Arfgap3	chr15:83130169-83180677	4.05547	3.39091	5.24275	4.50572	7.86873	10.9202	7.01631	8.19784	4.60947	47.3993	34.3991	7.6931	28.3811	27.4782	3.33203e-06	-2.69982	5.47729	XEN
XLOC_015569	Ache	chr5:137729504-137735691	0.139172	0.1	0.115602	0.132998	0.1	0.1	0.1	0.1	0.1	22.761	3.2186	0.1	0.800762	0.783545	1.23602e-06	-2.69957	5.90798	XEN
XLOC_010643	Bmi1	chr2:18598644-18608256	1.11023	4.91348	4.42922	1.16893	23.8641	13.7757	9.82024	13.5293	2.28681	13.6366	13.303	5.78667	21.6432	15.8715	0.00248516	-2.69062	2.60465	XEN
XLOC_004746	Ptpn21	chr12:99914950-99975615	4.35309	4.18412	4.94379	3.36461	14.2869	27.7545	17.9684	11.054	5.41775	26.447	32.2528	4.07002	23.9842	30.3376	0.00033297	-2.68916	3.4776	XEN
XLOC_007791	Txndc11	chr16:11066390-11134625	7.69594	8.22029	9.69736	10.7749	8.20931	21.0006	9.30573	9.90996	12.3952	36.1642	37.0537	9.68578	73.2142	44.0801	0.00527121	-2.68858	2.27809	XEN
XLOC_007530	Dnajb11	chr16:22857917-22879707	23.3994	57.2316	30.662	28.5814	26.1532	65.9717	32.656	35.2465	31.8945	122.618	179.653	42.4412	254.697	195.564	0.000882485	-2.68663	3.05429	XEN
XLOC_012209	Slc30a4	chr2:122506974-122528399	0.938128	3.10332	3.79399	0.73395	4.4268	9.00038	7.13298	3.90165	1.01166	12.8119	13.8205	2.94633	17.3219	10.2627	0.00893155	-2.6866	2.04907	XEN
XLOC_012979	Sec24d	chr3:122970413-123068554	9.36521	11.6065	9.22549	9.04534	29.6683	41.7463	23.7914	25.0053	13.4942	96.8991	99.6037	23.3031	71.312	54.7362	0.000496933	-2.68349	3.3037	XEN
XLOC_003719	Abcc3	chr11:94204608-94254290	0.131401	0.126068	0.162927	0.212202	0.227624	0.720809	0.514047	0.223997	0.1	0.397604	0.217702	0.291988	0.788982	1.23821	0.00369921	-2.68012	2.43189	XEN
XLOC_009216	Fez2	chr17:78777224-78817443	14.0521	16.0721	9.84533	11.0013	13.5	37.2848	16.9903	16.164	13.066	66.4561	54.4801	19.1689	88.4454	74.6097	0.000131363	-2.67762	3.88153	XEN
XLOC_000693	Bag2	chr1:33802328-33814595	12.8245	2.24632	11.4604	9.83295	22.7321	32.2978	20.2912	30.9967	10.932	25.1802	46.585	15.8049	63.4183	52.6619	0.000536868	-2.67453	3.27013	XEN
XLOC_007586	Itgb5	chr16:33829750-33949424	16.3093	10.5445	12.6683	15.3184	12.9101	13.3236	14.1043	11.7292	15.9911	137.926	72.3192	26.8126	65.051	109.905	0.00601554	-2.67368	2.22073	XEN
XLOC_020574	Irx3	chr8:94322409-94325553	0.43524	0.1	0.467488	1.19338	14.0929	16.3479	12.7819	10.2648	1.06683	4.33677	2.15497	1.46952	2.92563	4.07416	0.00391544	-2.67236	2.40722	XEN
XLOC_019248	Relt	chr7:107994361-108011927	2.70483	1.8638	1.95761	2.54549	1.81569	4.18278	2.68532	2.35384	4.18952	8.47275	9.50079	2.31503	17.0223	11.8902	0.0016038	-2.67224	2.79485	XEN
XLOC_014573	Cdkn2a	chr4:88920376-88940523	8.95551	16.5352	10.7395	10.2508	74.9973	53.09	44.7806	27.8058	23.3575	90.1905	71.9727	111.604	59.2727	88.8298	0.00266197	-2.67188	2.5748	XEN
XLOC_003644	Myo1d	chr11:80295628-80593527	2.33833	0.975504	1.13717	3.22126	3.426	6.48213	4.07242	3.7483	1.8123	20.1983	15.409	3.83145	10.2502	14.1513	0.0020079	-2.66925	2.69726	XEN
XLOC_021743	Islr	chr9:58004070-58007028	0.212511	0.161971	0.246905	0.340433	2.86181	0.336603	0.1	0.766182	0.389772	1.05818	0.41818	9.27383	1.78289	1.27464	0.00146975	-2.66853	2.83276	XEN
XLOC_020557	Mylk3	chr8:87848827-87889223	0.1	0.1	0.1	0.1	0.23258	0.279258	0.1	0.114349	0.1	0.429276	0.481382	0.1	0.767831	0.500076	0.00286868	-2.66438	2.54232	XEN
XLOC_020189	Foxf1	chr8:123608285-123612054	0.1	0.103957	0.111965	0.1	5.69949	3.21631	1.86566	3.22473	0.107273	5.01056	1.95411	0.867474	0.485532	0.829741	0.00630118	-2.66098	2.20058	XEN
XLOC_014097	Tmem200b	chr4:131477685-131479055	0.1	0.170481	0.227399	0.1281	10.5534	7.70796	3.33213	5.16626	0.611485	1.0295	0.994786	1.23194	0.789259	1.18862	0.002982	-2.65977	2.52549	XEN
XLOC_016976	Wnt2	chr6:17938939-17980445	0.1	0.1	0.1	0.1	3.15049	0.614134	1.82215	1.74135	0.1	0.637708	0.347007	0.1	0.472154	0.787833	0.00538703	-2.65534	2.26865	XEN
XLOC_022257	Ddx26b	chrX:53708015-53761020	2.96417	1.01942	4.16765	3.43567	2.37721	1.39736	2.36151	1.57624	1.46741	9.40096	9.04293	1.83033	20.0425	16.2957	0.000563232	-2.64899	3.24931	XEN
XLOC_002588	Wnt9a	chr11:59120431-59147054	0.767072	0.805473	0.862355	0.670393	12.7413	10.9583	5.65132	2.75601	0.672599	4.96318	2.53764	2.13364	4.33309	5.36807	0.000226381	-2.64343	3.64516	XEN
XLOC_009923	Vps37c	chr19:10763304-10788909	8.69754	4.79098	4.54054	7.758	7.96412	12.5465	7.98867	7.83435	7.32456	34.2504	39.2962	6.28298	49.246	31.2894	0.00409136	-2.64298	2.38813	XEN
XLOC_013178	Setd7	chr3:51319239-51371038	2.20375	0.377089	1.67451	1.97574	13.3769	11.0007	17.7888	13.9724	4.13011	22.7217	15.7476	6.50718	8.96243	10.435	0.000431316	-2.63831	3.3652	XEN
XLOC_020077	Cmtm3	chr8:106864493-106871572	5.43442	14.4219	7.65355	5.23672	17.6434	28.1592	24.9341	20.2457	3.41016	88.6299	64.5467	23.3323	50.0768	51.7864	0.000196848	-2.63722	3.70587	XEN
XLOC_003178	Slc25a10	chr11:120353150-120362475	1.20708	4.03377	1.85876	1.95308	3.7628	7.91789	6.41829	4.77472	1.40066	10.6444	10.4931	2.2147	15.0712	13.0182	0.000452149	-2.63361	3.34472	XEN
XLOC_012971	Arhgap29	chr3:121656243-121719071	3.2378	2.88227	1.83409	2.84622	19.0952	13.2103	14.439	17.9334	6.03135	13.1634	18.4025	11.3278	17.1621	16.3038	1.15193e-05	-2.63161	4.93857	XEN
XLOC_001268	Cr1l	chr1:196929981-196957764	7.04451	9.74587	9.23382	6.06097	16.8751	21.0524	17.5905	14.7833	8.88582	53.9338	65.9439	11.1585	58.9754	40.2447	0.00211424	-2.62873	2.67484	XEN
XLOC_001071	Tor1aip1	chr1:157851728-157915989	5.99699	3.6472	6.52439	6.5019	15.5842	13.1359	14.8077	15.4904	6.85391	35.1031	36.8272	9.11739	36.2474	33.5826	2.39257e-05	-2.62303	4.62114	XEN
XLOC_022890	Maged1	chrX:91780812-91787413	39.2379	32.0979	35.0866	47.4857	187.974	150.643	159.722	181.168	54.313	194.073	223.229	87.0495	249.579	224.212	2.78523e-05	-2.62218	4.55514	XEN
XLOC_013739	Creb3	chr4:43575505-43600359	5.82791	15.5866	4.37462	5.57211	23.6369	46.3466	32.0847	18.941	8.05171	169.414	94.2085	18.7081	50.1067	46.3919	0.000574852	-2.62153	3.24044	XEN
XLOC_007900	Atp13a3	chr16:30312509-30388616	24.6287	31.121	43.5691	21.5485	22.1776	50.5778	27.5024	21.3737	22.6338	184.657	201.353	27.7554	235.12	136.25	0.00753355	-2.61943	2.123	XEN
XLOC_013438	Slc22a15	chr3:101659693-101728376	0.1	0.1	0.1	0.1	0.305665	0.348187	0.250967	0.235409	0.1	1.28761	0.555979	0.334873	0.4417	0.78695	0.00824706	-2.619	2.0837	XEN
XLOC_016156	Ubc	chr5:125866334-125870387	4.02364	15.2383	14.1661	5.06116	8.81897	37.6152	26.2241	7.29752	8.59831	48.9891	34.129	7.44432	52.0055	66.1309	0.00132831	-2.61793	2.8767	XEN
XLOC_002264	Os9	chr10:126531314-126558216	4.56488	9.17552	4.70162	4.99483	7.86842	12.1534	9.05224	7.55396	7.16954	62.7817	31.0306	8.03738	35.4702	36.4621	5.84896e-05	-2.61786	4.23292	XEN
XLOC_022869	Prrg1	chrX:75694951-75829235	0.365011	0.247173	0.560363	0.383948	0.840779	0.661756	0.691111	0.952373	0.48538	2.16694	3.52436	1.14052	2.58616	2.18812	0.000212602	-2.61698	3.67243	XEN
XLOC_022862	Pls3	chrX:73030992-73120509	7.80461	7.3044	20.8719	6.96781	27.4133	26.1912	33.5366	23.9082	12.2559	87.7395	55.8715	64.9397	65.1147	66.581	0.000414017	-2.61652	3.38298	XEN
XLOC_022322	Atp6ap1	chrX:71542435-71550060	24.0207	36.6195	28.0329	22.3912	26.9052	63.7117	32.2192	32.7273	26.276	223.6	158.904	33.2248	192.068	146.26	0.00067303	-2.60703	3.17197	XEN
XLOC_010939	Itgav	chr2:83564553-83647073	5.97467	4.10773	6.56052	6.88613	21.4665	14.0293	19.4716	12.3906	8.9491	50.1472	41.6299	19.4425	36.2351	35.3241	6.65998e-06	-2.60469	5.17653	XEN
XLOC_020176	Osgin1	chr8:121961061-121970156	0.1	0.174304	0.1	0.264505	0.109543	1.60558	0.10702	0.1	0.1	4.69585	0.555935	0.146384	0.750596	1.19193	0.00529432	-2.60448	2.27619	XEN
XLOC_000937	Bcl2	chr1:108434755-108610867	0.221531	0.350531	0.168405	0.1	0.954104	0.543424	0.625082	0.724209	0.1	1.57969	2.03563	0.65219	1.46189	1.07849	0.00171074	-2.59578	2.76682	XEN
XLOC_018066	Vimp	chr7:73224534-73234291	19.7583	32.6288	19.7731	21.39	37.9648	88.1807	50.8166	42.5258	25.5654	166.923	156.329	43.412	170.323	112.156	0.00305735	-2.59433	2.51465	XEN
XLOC_012747	Rit1	chr3:88520775-88534970	1.77393	2.20665	2.00556	2.00623	5.7879	9.50449	6.74763	6.70204	2.26981	14.7664	10.7878	5.28928	14.8525	9.2512	0.00427347	-2.59256	2.36922	XEN
XLOC_002938	Hoxb7	chr11:96147959-96151477	0.104971	0.313536	0.24925	0.326255	11.8061	5.46168	11.026	11.384	0.265369	1.56364	0.755424	2.27823	1.1719	1.82119	0.0042248	-2.5903	2.37419	XEN
XLOC_023034	Gpr173	chrX:148779188-148802654	0.1007	0.1	0.1	0.16116	1.42617	0.270227	0.376648	0.820076	0.11821	0.490308	0.126708	0.519326	0.854301	0.52998	0.00480491	-2.58361	2.31831	XEN
XLOC_022756	C430049B03Rik	chrX:50406288-50410367	0.1	0.102528	0.1	0.1	2.38845	0.438434	1.17551	2.98379	0.1	0.175124	0.266593	1.23451	0.760136	0.444891	0.0065192	-2.5819	2.18581	XEN
XLOC_012314	Cst3	chr2:148697467-148701204	165.245	96.6654	208.172	174.367	110.537	367.31	109.323	118.708	106.618	1495.38	746.855	141.877	1095.74	832.817	0.000793058	-2.58138	3.1007	XEN
XLOC_008239	Zfp677	chr17:21520711-21536229	0.223686	0.312482	0.294396	0.343262	0.570195	0.471991	0.983296	0.511982	0.218938	0.319994	0.303439	0.188451	1.33826	2.16546	0.00469874	-2.57767	2.32802	XEN
XLOC_014391	Fam219a	chr4:41464469-41516560	1.13996	1.79367	0.984706	2.28887	2.25598	4.29646	3.01482	1.65967	0.869392	17.8756	12.6513	2.1445	7.92988	10.5635	0.00113961	-2.57499	2.94324	XEN
XLOC_010451	Pdlim1	chr19:40296728-40346106	42.7948	24.7512	28.9371	47.361	45.4409	118.933	85.8499	49.7896	38.8031	178.447	146.108	37.3059	187.62	239.565	0.000573679	-2.57035	3.24133	XEN
XLOC_013714	1700066J24Rik	chr4:41464469-41516560	0.399181	1.37942	0.1	0.1	0.852348	1.37147	0.630073	0.553769	1.10814	3.05857	3.51769	0.809615	2.99897	2.86705	0.00592637	-2.5679	2.22721	XEN
XLOC_001299	Hivep2	chr10:13686184-13871184	0.1	0.1	0.1	0.1	1.4821	2.0125	1.70812	0.719813	0.398438	4.42649	2.19	0.888758	0.448882	0.736535	0.00501101	-2.56732	2.30007	XEN
XLOC_018333	Micalcl	chr7:119511821-119556618	0.1	0.1	0.1	0.1	0.1	0.1	0.1	0.12482	0.1	0.462278	0.856002	0.278346	0.427518	0.757054	0.00816662	-2.56629	2.08796	XEN
XLOC_001341	Stx7	chr10:23869122-23908765	10.5665	15.4601	16.3655	9.53395	14.8884	46.1213	18.1436	16.4979	10.9926	69.9702	65.2253	12.1066	78.3115	75.4066	1.95621e-05	-2.56576	4.70858	XEN
XLOC_013312	Efna1	chr3:89075651-89084873	3.81684	1.22847	2.97988	4.90325	5.60856	5.79964	5.98822	9.68571	3.53772	11.428	6.56606	2.27721	16.6879	21.5647	0.00110025	-2.56501	2.95851	XEN
XLOC_021744	Islr2	chr9:58044103-58056615	2.61446	18.5017	3.62926	2.15256	4.50348	9.66643	1.57683	3.69254	3.59743	39.7643	58.8716	2.89143	43.2388	36.27	0.00625763	-2.56362	2.20359	XEN
XLOC_016408	Akr1b8	chr6:34304163-34318454	6.61884	23.5733	5.95697	5.04847	4.95024	17.8101	9.98259	4.42718	7.44011	29.4399	26.1092	15.1332	63.3711	58.3324	0.00177836	-2.56274	2.74998	XEN
XLOC_001429	Micu1	chr10:59165382-59326870	5.94369	8.60623	7.63083	5.22383	21.6872	22.6049	24.7539	17.022	8.27557	58.9526	40.2577	9.49532	40.0494	40.774	9.08563e-06	-2.56036	5.04165	XEN
XLOC_021957	Tcta	chr9:108205288-108208282	1.82047	1.49255	2.11061	1.47575	4.49126	5.80728	5.38652	3.35483	1.71853	17.1504	6.58494	3.40186	11.8914	8.45443	0.00142411	-2.56019	2.84646	XEN
XLOC_017257	Rab43	chr6:87738846-87761773	0.731712	1.22902	2.52968	0.849307	1.51046	4.53459	4.12682	1.52637	1.14852	12.8069	8.46092	2.30135	8.43839	7.28527	0.000785947	-2.5581	3.10461	XEN
XLOC_002505	Rnf130	chr11:49838832-49918235	8.77125	7.13682	9.84767	7.8028	21.5933	23.3094	21.3183	23.5483	16.4655	23.115	13.2404	11.5798	59.4142	39.2751	0.00277066	-2.55621	2.55742	XEN
XLOC_019112	Aldh1a3	chr7:73535778-73572363	0.1	0.245266	0.1	0.1	0.141109	0.207566	0.166532	0.1	0.1	0.956442	0.941268	0.595257	0.782405	0.817482	0.000280775	-2.55294	3.55164	XEN
XLOC_004381	Eml1	chr12:109648864-109940516	1.7235	0.396332	1.74977	2.42559	10.6221	8.59825	9.13527	9.60809	1.88704	9.61987	8.35286	3.00333	7.06048	11.4029	0.00654323	-2.55234	2.18421	XEN
XLOC_015800	Htra3	chr5:35994681-36022431	0.228596	0.198011	0.491421	0.16932	1.16572	1.31495	1.30897	0.85383	0.354192	1.04115	0.63951	2.16728	1.8936	1.29438	0.00352168	-2.55183	2.45325	XEN
XLOC_005441	Phf2	chr13:48897118-48966254	2.40318	2.39725	3.46551	3.05732	6.80442	7.95035	7.52636	4.51205	3.60614	16.518	15.7334	3.87952	20.0593	13.1204	0.00311848	-2.55101	2.50606	XEN
XLOC_007263	Cerk	chr15:85969530-86016571	1.13233	0.755364	1.24983	1.72992	5.70422	4.31642	3.10056	2.57355	1.16562	8.0422	5.37731	1.89335	8.28174	5.97702	0.00152669	-2.55061	2.81625	XEN
XLOC_014142	Id3	chr4:135699736-135701307	12.2272	23.3599	3.22268	7.92279	313.302	293.515	219.271	109.81	12.1705	65.4806	38.6308	33.9638	58.4557	77.9495	0.00301238	-2.5454	2.52109	XEN
XLOC_005276	Prl2c2	chr13:13088390-13097597	0.1	0.1	0.1	0.1	0.1	0.1	0.1	0.1	0.1	1.5654	1.23719	0.202001	0.607343	0.558404	5.52838e-06	-2.54318	5.2574	XEN
XLOC_019782	Ppapdc1b	chr8:26830519-26835359	8.0952	3.72712	11.3151	9.13972	12.4354	17.9369	9.71767	13.3501	7.3899	59.1634	59.0169	10.7833	49.5662	44.277	0.000176942	-2.53974	3.75217	XEN
XLOC_005728	D830030K20Rik	chr14:3224445-3234357	0.1	0.1	0.351809	0.1	0.1	0.1	0.770091	0.1	0.1	0.1	0.578753	0.1	1.09511	0.797582	0.00395307	-2.53792	2.40307	XEN
XLOC_006042	Egr3	chr14:70477251-70479964	0.1	0.1	0.1	0.1	0.338071	0.360058	0.680264	0.1	0.1	3.94023	0.462876	0.116684	0.677689	0.481905	0.00132153	-2.53555	2.87892	XEN
XLOC_015235	Nipal1	chr5:73039034-73062317	0.1	0.254443	0.1	0.1	1.09116	0.404089	0.169625	0.224754	0.1	2.61394	1.01629	0.218195	0.776414	0.830469	0.000383082	-2.53515	3.41671	XEN
XLOC_022165	Timp1	chrX:20425668-20498044	46.7537	34.5762	66.8746	40.0879	9.70147	17.4984	8.44201	9.73543	32.673	227.592	123.44	65.9679	197.065	347.693	0.00889557	-2.53264	2.05083	XEN
XLOC_010023	Jak2	chr19:29326317-29387570	1.96282	1.67865	2.70492	1.73344	12.4757	9.3941	10.4609	7.16178	2.24006	17.5067	8.13997	4.16721	8.84168	14.4817	0.00543752	-2.52938	2.2646	XEN
XLOC_003859	Plekhh3	chr11:101023992-101032616	2.24626	1.3453	1.87764	1.73495	2.24613	4.57401	3.94452	2.83613	2.07638	6.44857	5.27172	1.97731	10.5288	10.1703	9.04205e-06	-2.52267	5.04373	XEN
XLOC_020410	Snx25	chr8:47118614-47209500	4.54497	4.27318	6.5031	3.92073	6.3015	16.8157	9.46728	4.48829	4.21844	16.387	19.5075	4.61351	26.9777	28.3056	1.84035e-05	-2.52259	4.7351	XEN
XLOC_021937	Tex264	chr9:106561076-106588279	13.4583	19.1573	12.2228	17.4418	11.1611	31.8558	12.7194	13.3973	16.2393	113.666	93.8793	16.1403	97.8103	80.8455	0.000211974	-2.52034	3.67372	XEN
XLOC_009746	Mppe1	chr18:67247989-67405484	2.39675	1.38043	1.9552	2.77683	2.70006	4.0878	1.95881	1.40205	1.34584	17.0532	13.0546	2.15464	10.7072	13.67	0.00057662	-2.51844	3.23911	XEN
XLOC_002634	Hs3st3a1	chr11:64246636-64336337	0.1	0.1	0.160346	0.1	0.256445	0.2207	0.1	0.122512	0.1	2.23606	1.3247	0.1	0.768896	0.547721	0.00160192	-2.51605	2.79536	XEN
XLOC_019872	Spock3	chr8:65430028-65835893	0.1	0.1	0.1	0.1	4.83623	3.06857	5.4422	1.81063	0.198449	0.331324	0.310043	0.229932	0.535935	0.607067	2.69321e-05	-2.51476	4.56973	XEN
XLOC_004496	Ptprn2	chr12:117724192-118575485	0.197656	0.1	0.1	0.27321	0.465768	0.312296	0.325906	0.309338	0.13189	1.27475	1.08604	0.17989	1.01592	0.898449	0.000405528	-2.51277	3.39198	XEN
XLOC_006350	Slc7a8	chr14:55341051-55400723	0.1	0.124195	0.660885	0.143544	0.881304	1.37083	1.67315	0.769793	0.269299	1.29182	0.55728	0.454313	1.27943	1.65196	0.00649963	-2.51087	2.18711	XEN
XLOC_015817	Wdr1	chr5:38918051-38952834	20.5277	40.929	24.7442	17.6949	65.2453	103.694	88.4194	71.7062	31.2151	160.753	173.89	60.613	173.073	122.81	0.00211008	-2.50989	2.6757	XEN
XLOC_005164	Mef2c	chr13:83643032-83806684	0.1	0.1	0.1	0.1	0.259459	0.1	0.169601	0.348162	0.1	1.83606	2.22587	0.329624	0.732811	0.402603	0.00983708	-2.50515	2.00713	XEN
XLOC_016622	Mogs	chr6:83065499-83068892	13.5577	16.9316	19.4022	12.1383	10.0881	32.0631	23.4683	10.4042	11.5972	52.2294	76.2331	8.13895	106.227	69.7704	0.00316645	-2.50452	2.49943	XEN
XLOC_016181	Lat2	chr5:135076134-135090893	0.306951	0.147202	0.458739	0.577377	0.443758	0.656822	0.606835	0.287611	0.151203	0.630058	0.629778	0.548033	2.4214	1.80144	0.00180344	-2.50264	2.7439	XEN
XLOC_000612	Ptpn14	chr1:191552146-191700572	3.39468	3.17129	8.0292	9.03996	22.4731	22.757	30.9164	17.8192	4.55099	38.651	58.4495	9.67438	34.6592	32.2934	0.000331966	-2.50221	3.47891	XEN
XLOC_010193	Tcirg1	chr19:3896049-3907133	3.71204	6.24375	4.16888	5.37823	8.44287	12.9681	5.43484	5.48422	4.93757	29.4378	19.0061	7.43482	22.9323	32.294	0.00161221	-2.50167	2.79258	XEN
XLOC_008040	Epha3	chr16:63545043-63863983	0.1	0.1	0.1	0.1	0.118767	0.1	0.206982	0.1	0.1	0.474319	0.38133	3.83075	0.532606	0.597569	1.98309e-05	-2.49847	4.70266	XEN
XLOC_010754	Prrx2	chr2:30700886-30736767	2.0613	6.59117	2.35694	3.54078	28.6785	23.4915	13.6208	17.8936	5.2092	13.3654	6.51089	8.81312	15.0926	25.8734	0.00989683	-2.49339	2.0045	XEN
XLOC_019355	Tpp1	chr7:112893360-112900721	15.8149	24.0715	21.2046	13.0511	16.592	29.9611	15.7683	15.0749	16.1535	149.206	89.2933	15.6773	115.107	93.6312	0.000345425	-2.49333	3.46165	XEN
XLOC_018731	Pvr	chr7:20488926-20506492	4.74512	6.32668	12.8171	4.65653	4.05975	11.161	7.82765	5.71584	11.8329	38.8544	45.2414	7.12469	41.093	39.1778	0.000366899	-2.49162	3.43545	XEN
XLOC_002616	Specc1	chr11:61890598-62036515	0.883777	1.66921	1.00337	0.782714	4.71982	11.691	10.1804	6.66037	2.72033	5.79676	7.44034	5.50772	5.05887	7.13644	0.00204834	-2.49087	2.6886	XEN
XLOC_007991	Nfkbiz	chr16:55811489-55838754	0.730874	0.305027	0.446172	1.11529	2.05789	1.99509	1.36493	1.11845	0.394435	7.94032	4.47744	1.78384	3.28131	4.01599	0.00101876	-2.49032	2.99193	XEN
XLOC_004296	Fos	chr12:86814850-86818219	0.97919	1.06696	1.31295	1.29477	2.82686	2.5437	4.09181	1.57115	4.56036	24.3359	18.791	6.40805	6.03157	7.04136	8.66735e-05	-2.49008	4.06211	XEN
XLOC_006007	Xkr6	chr14:64225366-64439247	0.1	0.260499	0.1	0.108118	0.727802	0.853877	1.01152	0.802939	0.195377	1.16584	0.955364	0.525495	0.733424	0.862243	0.000771321	-2.48863	3.11277	XEN
XLOC_016655	Gfpt1	chr6:86992839-87042201	3.44841	10.8437	11.5039	3.55911	7.97407	23.9984	12.2173	6.22598	4.91389	49.08	52.5883	6.61822	44.1263	38.0412	0.000900694	-2.48496	3.04542	XEN
XLOC_022495	Tbc1d8b	chrX:136219534-136288757	0.364751	1.02238	0.795949	0.288165	1.55299	1.25759	1.34947	1.11999	0.453454	8.9434	5.8944	1.69638	2.62534	4.27992	0.00766539	-2.48246	2.11547	XEN
XLOC_002297	Suox	chr10:128106942-128110974	3.36658	4.63569	2.1744	2.81489	11.0215	13.5925	8.89516	9.13168	2.41	65.6082	23.1752	3.61867	14.3556	21.8803	0.0036323	-2.47985	2.43982	XEN
XLOC_017909	Rhpn2	chr7:36119255-36181786	5.2841	2.19233	3.1953	6.43968	7.82269	18.7797	6.69509	11.0599	7.0928	67.4274	40.6813	3.92608	26.9035	20.8168	0.0011539	-2.47964	2.93783	XEN
XLOC_008816	1600002H07Rik	chr17:24352000-24357714	9.42967	13.266	10.3723	10.2719	6.12284	37.1927	7.86854	7.80885	9.18206	34.8031	34.5754	6.5406	50.158	70.2518	0.00141424	-2.47419	2.84948	XEN
XLOC_008815	Ntn3	chr17:24312375-24346332	3.29323	4.24447	3.25421	3.64475	4.89923	8.35333	3.78306	3.59977	4.10576	34.0539	21.7332	3.46285	17.7886	22.2827	0.000317558	-2.47283	3.49818	XEN
XLOC_009478	Pdgfrb	chr18:61204803-61244721	2.58124	0.343744	2.07265	1.84785	3.60873	3.01836	2.71136	3.33003	2.38827	7.11165	4.41122	7.90998	8.39106	10.5846	0.00139599	-2.47093	2.85512	XEN
XLOC_008820	Dnase1l2	chr17:24577712-24580046	0.101746	0.244621	0.181274	0.110749	0.547065	0.276824	0.169505	0.24692	0.1	0.263916	0.560236	0.137907	1.01075	0.757899	0.00141911	-2.47014	2.84798	XEN
XLOC_001975	Unc5b	chr10:60225342-60294329	4.89294	2.04374	1.81829	6.41715	31.2881	11.044	9.5869	25.0027	6.68229	17.4626	12.0686	20.6322	16.9983	24.9852	0.00440402	-2.4684	2.35615	XEN
XLOC_002357	Rnf215	chr11:4035162-4060296	2.30788	2.77966	2.46991	2.94894	4.73382	6.89519	4.71305	4.51253	2.62995	16.8243	10.1495	4.30923	12.5964	16.459	0.000585175	-2.46754	3.23271	XEN
XLOC_007516	Vwa5b2	chr16:20589654-20605450	0.279328	0.1	0.164162	0.158615	0.290793	0.46048	0.22185	0.170373	0.117239	0.875879	0.632274	0.151601	1.22894	0.711748	0.00910858	-2.46681	2.04055	XEN
XLOC_019129	Slco3a1	chr7:81420303-81699666	0.173764	0.807576	0.1	0.11261	2.56221	7.70405	2.05677	3.55025	0.315427	35.6294	2.9718	1.20968	1.72424	1.56356	0.0066651	-2.46138	2.17619	XEN
XLOC_003386	Slc22a21	chr11:53764325-53793529	0.16999	0.1	0.427822	0.426552	0.931413	0.726801	0.880965	0.791297	0.479936	0.507719	1.47484	0.407552	1.66398	1.43113	0.000992567	-2.46088	3.00324	XEN
XLOC_022849	Slc10a3	chrX:71614557-71618688	1.16133	3.75941	1.33506	1.47413	2.51927	5.36239	3.98529	2.48886	2.11896	16.4897	6.32043	2.3127	11.1776	9.90521	0.00099183	-2.44754	3.00356	XEN
XLOC_004667	Rab15	chr12:77898949-77923511	3.42289	5.26085	3.6496	4.35618	7.45387	16.1811	19.4609	9.88906	4.86653	23.1656	30.8669	2.75141	16.3654	29.0455	0.00921443	-2.4441	2.03553	XEN
XLOC_000023	Rdh10	chr1:16095962-16122631	2.16014	1.55047	2.58752	1.9962	7.49185	22.9147	5.02619	5.93535	2.25015	17.7701	10.5664	8.05524	12.7402	9.79489	0.000657302	-2.44198	3.18224	XEN
XLOC_016951	Pon3	chr6:5170851-5206233	0.620234	0.413141	0.463301	0.484054	2.24313	0.585116	1.2494	1.42823	0.299173	6.06879	1.58787	1.83881	2.48262	2.88722	9.91056e-05	-2.43885	4.0039	XEN
XLOC_009834	B3gnt1	chr19:5038825-5041134	7.41811	10.5929	6.49896	6.53176	14.2633	15.266	13.4893	10.9886	8.92555	33.6324	22.9323	8.98705	35.4973	48.4272	0.0012563	-2.43488	2.90091	XEN
XLOC_005779	Zswim8	chr14:21526773-21542841	6.08966	8.64418	4.67343	6.03947	16.1926	35.4072	22.936	13.0697	6.04691	65.5174	60.8978	8.87444	37.4866	31.2949	0.000245877	-2.43454	3.60928	XEN
XLOC_019514	Zfp768	chr7:134486308-134488828	2.35244	1.35284	1.83396	3.3759	7.9991	5.96495	6.92432	7.56801	2.50987	8.79335	7.12446	4.16411	13.5985	10.4789	0.00105524	-2.43335	2.97665	XEN
XLOC_022530	Gm15091	chrX:146219021-146419525	0.1	0.1	0.418649	0.172292	0.1	0.1	0.1	0.1	0.197781	0.276118	0.215828	0.126738	1.28198	0.851524	0.00749813	-2.43158	2.12505	XEN
XLOC_002248	Rassf3	chr10:120847406-120913306	15.8604	11.5222	13.2173	13.9614	11.5301	43.7331	18.1632	16.6941	17.249	73.1891	96.2211	13.3603	85.8712	61.2777	0.0014333	-2.43133	2.84366	XEN
XLOC_006121	Dnajc3	chr14:119337153-119380924	5.46901	14.6695	16.8566	5.11098	17.5116	34.7071	23.104	17.1438	11.8184	76.8069	104.154	16.5483	59.4597	54.0012	0.000694502	-2.43009	3.15833	XEN
XLOC_006903	Letmd1	chr15:100299464-100309683	2.47764	2.23785	2.42349	3.25827	12.7841	12.5587	9.37869	8.09314	3.56559	9.26513	6.83853	3.50203	14.1971	13.7742	6.1082e-06	-2.42775	5.21409	XEN
XLOC_019818	AI429214	chr8:38056628-38058587	0.295484	0.1	0.338653	0.296335	1.05133	0.1	0.741827	0.925669	0.234577	0.583376	0.761221	0.735046	1.37322	1.38646	0.000152416	-2.4212	3.81697	XEN
XLOC_017242	Pcyox1	chr6:86335999-86347144	5.58584	18.7575	14.1205	4.93882	16.5565	24.4065	25.1934	14.8795	7.88792	40.4846	27.8653	9.55852	65.4738	50.7124	0.00222445	-2.42058	2.65278	XEN
XLOC_000847	Ptprn	chr1:75243615-75260783	2.33008	0.832247	0.529914	1.74097	1.96656	0.961074	1.45789	2.84682	1.78497	6.18058	5.17318	5.73992	5.55002	8.95945	0.00830751	-2.41712	2.08053	XEN
XLOC_012669	Mbnl1	chr3:60276751-60433670	0.720668	1.25956	4.60082	1.09601	5.26653	6.27521	4.88473	3.64899	1.61854	12.8511	9.07082	7.76783	8.45541	12.0257	0.00872876	-2.41567	2.05905	XEN
XLOC_006056	Rcbtb2	chr14:73542316-73583861	2.9003	4.43106	12.5499	2.26272	44.1521	41.1002	50.7391	39.0029	10.0263	13.4176	17.3486	9.39127	34.075	24.9778	0.00610526	-2.41509	2.2143	XEN
XLOC_011764	Lhx6	chr2:35937472-35960928	0.835749	0.796169	0.738137	0.398126	0.729193	1.98574	0.759674	0.539723	1.33664	10.7565	3.85701	0.530404	2.79766	4.57302	0.00605384	-2.41286	2.21797	XEN
XLOC_014940	Plod1	chr4:147283861-147310885	20.4681	19.0629	12.6383	15.2353	17.1069	15.9711	15.0375	15.3354	17.9679	104.745	113.195	12.8802	102.942	75.8273	0.00114327	-2.40718	2.94185	XEN
XLOC_004387	Dlk1	chr12:110691032-110701546	0.313846	0.1	0.163258	0.298156	46.9736	3.05089	4.16638	17.0226	1.25801	1.5055	2.64787	42.6581	1.22301	1.09267	0.000431193	-2.40365	3.36533	XEN
XLOC_011042	Acp2	chr2:91043068-91077223	2.53104	2.58834	3.02666	3.41285	7.76935	6.79131	5.94396	6.70522	2.18801	15.1657	8.8815	4.27028	19.0979	11.4324	0.00639517	-2.40124	2.19415	XEN
XLOC_013206	Igsf10	chr3:58810899-59148178	0.372164	0.1	0.45944	0.626135	1.98921	0.266008	0.958046	1.51716	0.42811	1.20338	1.85074	0.80138	2.13243	1.97977	0.00062606	-2.40046	3.20338	XEN
XLOC_016343	Gm16039	chr6:8209287-8378765	0.451211	1.20331	2.6126	0.948985	1.55346	2.74591	2.76203	2.24951	1.03359	5.64402	5.53897	1.85102	6.56369	7.20576	0.00151046	-2.40043	2.82089	XEN
XLOC_002734	Trpv1	chr11:73051760-73074009	0.1	0.1	0.1	0.1	0.1	0.1	0.1	0.1	0.1	0.797561	0.800733	0.1	0.517372	0.534893	1.50554e-07	-2.39543	6.82231	XEN
XLOC_006117	Gpr180	chr14:118536348-118563454	5.93256	9.92835	12.8529	5.6102	5.52675	11.4891	8.29444	6.65589	6.75739	44.9159	47.0329	5.76323	44.0067	46.2699	0.000168629	-2.39513	3.77307	XEN
XLOC_019551	Oat	chr7:139749157-139768081	33.1869	20.3758	40.0562	26.7022	40.1786	64.8351	46.8905	43.1374	41.3456	147.596	142.338	61.9057	191.221	124.778	0.00387637	-2.39303	2.41157	XEN
XLOC_002679	Plscr3	chr11:69659873-69672232	4.87487	3.74859	3.97534	5.31734	15.0511	13.6834	18.9023	18.2442	5.42563	19.8274	12.7218	12.6428	29.0424	17.9886	0.0051559	-2.39235	2.2877	XEN
XLOC_017581	Ssc5d	chr7:4877445-4896399	0.184635	0.1	0.302959	0.535011	0.651127	0.448232	0.302057	0.1	0.131909	0.723855	0.264526	1.22377	1.21906	1.72705	0.0047798	-2.39196	2.32059	XEN
XLOC_001840	Stxbp5	chr10:9475344-9620838	0.566759	0.341544	0.83079	0.621422	1.32755	1.70868	1.31103	0.640448	1.08465	2.61127	3.47502	0.847126	2.63226	3.56075	0.00146559	-2.39154	2.83399	XEN
XLOC_004492	Zfp386	chr12:117285934-117299062	1.50094	2.76857	1.53327	1.57524	8.43361	6.96711	4.99224	5.34612	0.941178	7.05259	4.45817	3.15733	8.23809	11.0704	0.00135859	-2.38793	2.86691	XEN
XLOC_022280	Aff2	chrX:66613505-67121212	0.1	0.285107	0.143941	0.1	0.398734	0.710024	0.718624	0.232955	0.1	1.16947	0.906242	0.274508	0.980514	0.663617	0.00476902	-2.38608	2.32157	XEN
XLOC_008260	Cldn6	chr17:23816331-23819414	38.2142	11.6504	13.0357	49.2718	48.7855	184.168	105.094	107.36	19.5583	24.8281	22.221	5.25516	169.371	123.5	0.00396363	-2.38455	2.40191	XEN
XLOC_010642	Commd3	chr2:18594088-18597843	12.1648	29.281	28.1452	18.4823	92.0143	79.9516	50.8665	74.13	13.4688	115.268	93.9019	30.1753	105.251	124.476	0.000397623	-2.38314	3.40053	XEN
XLOC_011684	Surf4	chr2:26768897-26789031	43.3658	53.9267	47.2175	47.3631	78.5938	154.494	82.6934	82.0817	58.7816	297.818	333.136	87.458	281.11	219.322	0.000459564	-2.38302	3.33765	XEN
XLOC_011197	Eid1	chr2:125453182-125549884	12.4316	5.7324	5.44523	6.61359	24.3478	10.775	11.8322	23.0044	13.4052	63.7957	38.1866	32.8216	40.8117	37.9974	0.000259874	-2.38272	3.58524	XEN
XLOC_008146	Snx9	chr17:5841379-5930711	5.72959	17.0718	9.4595	4.23153	12.5155	29.6979	14.3279	12.1112	10.2245	40.5807	29.2414	10.6077	46.5914	48.538	0.000900194	-2.38229	3.04566	XEN
XLOC_002081	Gamt	chr10:79720895-79723713	2.97561	1.80394	1.24709	2.31189	2.70739	2.26492	1.54074	2.47357	1.27804	3.36568	4.39319	2.65706	12.3258	9.37471	0.00116237	-2.37986	2.93466	XEN
XLOC_006792	Csdc2	chr15:81767188-81781371	1.11524	0.317712	0.727338	1.03623	2.30278	1.91402	2.44018	1.69781	0.390945	1.22198	0.936378	2.97056	3.19074	5.11418	0.00664745	-2.37746	2.17735	XEN
XLOC_010034	2700046G09Rik	chr19:32463705-32465674	0.274846	0.1	0.270306	0.380545	0.453197	0.522948	0.475723	0.294389	0.165516	2.5031	1.11739	0.231305	1.19927	1.45632	0.00079863	-2.37243	3.09765	XEN
XLOC_018518	Tmem80	chr7:148483074-148524682	1.09368	1.30971	1.06687	1.40334	5.62881	3.41846	4.04853	5.33763	1.98433	3.87825	5.01723	2.79018	7.80216	4.80661	0.0053431	-2.37137	2.27221	XEN
XLOC_004742	Sel1l	chr12:93044482-93087597	7.91273	10.7954	10.5923	8.09797	13.766	21.353	15.0642	11.082	8.80638	72.8835	74.5593	12.6386	46.4157	50.2693	1.94573e-05	-2.37032	4.71092	XEN
XLOC_004826	Akt1	chr12:113892031-113912487	19.5956	24.6923	19.1603	25.363	40.765	63.1272	53.4993	51.2188	20.7146	119.307	120.695	39.768	98.66	130.901	0.000808717	-2.37006	3.0922	XEN
XLOC_022813	Cd99l2	chrX:68673234-68746024	2.73718	1.11761	0.929842	3.30102	8.07352	4.77335	3.86064	6.99701	2.06487	18.4692	8.98304	5.95909	10.2694	10.592	0.000695123	-2.3674	3.15794	XEN
XLOC_016145	Abcb9	chr5:124511865-124545807	0.205831	0.1	0.1	0.270416	0.348466	0.537094	0.596333	0.624553	0.155769	1.66969	0.532809	0.23004	0.871775	0.871792	0.000367527	-2.36642	3.43471	XEN
XLOC_001549	Kiss1r	chr10:79379715-79385017	0.1	0.1	0.129986	0.174702	0.219089	0.340918	0.412163	0.312852	0.1	0.415483	0.157291	0.185949	0.558417	0.741739	0.00107869	-2.36522	2.9671	XEN
XLOC_023027	Maged2	chrX:147240963-147248882	8.83639	14.5378	7.79078	8.89085	23.7613	26.5417	25.518	22.1825	6.38858	52.4151	45.4855	32.687	49.6172	53.5056	8.7526e-05	-2.36428	4.05786	XEN
XLOC_012782	S100a13	chr3:90318356-90328503	4.32727	5.63903	13.2124	4.7498	2.80392	6.21458	5.33925	3.30999	2.23737	138.824	37.695	5.3466	29.9407	41.9216	0.0038979	-2.3635	2.40917	XEN
XLOC_008590	Plcl2	chr17:50648871-50827819	1.27444	0.801819	2.23078	1.34056	5.55857	4.08446	3.7792	5.6511	1.56073	6.92789	5.77702	1.78641	5.88784	8.63842	0.00357554	-2.36295	2.44666	XEN
XLOC_010784	Fam129b	chr2:32731653-32816775	29.9563	40.3726	16.0179	28.8618	16.4265	73.7849	23.1759	19.4753	25.3601	218.156	156.943	38.5546	164.878	131.077	0.000734191	-2.36113	3.13419	XEN
XLOC_020274	Irs2	chr8:10986963-11054541	5.72019	1.52877	2.54508	6.99648	21.9686	17.4336	33.3515	20.4738	3.61884	40.3179	25.668	4.14619	22.8497	20.2776	0.00114741	-2.36095	2.94028	XEN
XLOC_018525	Cd151	chr7:148653260-148657380	29.1668	48.63	26.2735	30.5245	86.8141	121.69	98.4703	89.7334	41.675	238.28	173.022	37.3454	185.755	159.716	0.000226878	-2.35994	3.64421	XEN
XLOC_004633	Sos2	chr12:70684747-70782839	1.35601	0.805351	3.23106	1.06474	7.67989	5.40214	7.33781	6.48046	2.99069	8.23372	6.11655	3.06433	8.06797	8.47354	0.0013423	-2.35712	2.87215	XEN
XLOC_007040	Ext1	chr15:52899817-53177738	10.1969	16.3883	12.8171	7.97896	40.4001	20.3305	39.6974	39.7243	19.972	48.6621	73.8438	24.2723	55.1937	66.1826	0.000349436	-2.3571	3.45663	XEN
XLOC_017778	Plaur	chr7:25247518-25260892	12.0572	62.4384	7.10383	11.4964	8.03659	106.926	26.2632	11.1293	7.3978	212.533	131.386	12.7631	113.576	124.874	0.00859502	-2.3569	2.06575	XEN
XLOC_011173	Pdia3	chr2:121239637-121264422	108.975	245.903	185.179	123.746	258.701	347.719	200.276	258.656	172.426	827.877	1059.53	260.797	976.004	720.71	0.0017071	-2.35392	2.76774	XEN
XLOC_017173	Rpia	chr6:70715713-70742169	3.68548	5.69061	3.35612	3.7258	5.89051	14.8614	7.79159	4.57209	4.86041	10.8328	17.9055	3.87224	19.6298	22.3167	0.000124251	-2.34976	3.9057	XEN
XLOC_006163	Ube2e2	chr14:19406090-19726141	4.22744	0.743728	3.12651	4.91674	12.3752	8.61598	13.3809	14.8465	7.20597	10.9874	13.2362	9.55889	17.376	15.7846	0.000789535	-2.34936	3.10263	XEN
XLOC_014838	Ldlrap1	chr4:134301326-134323919	8.76943	9.95677	5.16843	10.1629	9.18661	31.3153	11.5324	9.38489	7.77563	45.4845	54.2316	8.2545	47.0275	39.6824	0.000253762	-2.34822	3.59557	XEN
XLOC_000047	Lmbrd1	chr1:24685382-24823146	3.66705	3.84311	4.23241	2.96678	10.9745	9.15214	12.4764	10.568	3.09122	24.4512	21.4965	4.58377	20.0822	17.3674	8.22034e-05	-2.34822	4.08511	XEN
XLOC_002466	Adam19	chr11:45869488-45960844	26.195	2.21398	22.6605	32.2557	4.63105	10.5484	3.54067	1.49369	22.3973	37.9937	58.0253	26.9888	125.205	86.7362	0.00511287	-2.34684	2.29134	XEN
XLOC_022412	Magee1	chrX:102315734-102319250	0.778469	0.677718	1.03503	0.713514	2.7328	1.88591	2.26038	2.14343	0.979717	5.51153	3.20984	2.90038	4.63972	3.49198	0.000926513	-2.34335	3.03315	XEN
XLOC_018705	Qpctl	chr7:19725565-19734545	1.75209	5.55549	3.07656	2.32022	3.16645	5.20078	3.2242	1.61656	2.00733	18.7577	13.2789	4.32338	15.9709	16.2563	0.000507901	-2.34296	3.29422	XEN
XLOC_007346	Fmnl3	chr15:99147653-99200897	4.56274	5.11272	2.37884	5.85984	10.3615	10.6666	10.8879	9.92999	8.96507	19.8062	21.1584	9.40573	21.1526	24.08	0.000226728	-2.33626	3.6445	XEN
XLOC_013548	5730508B09Rik	chr3:127572605-127599241	1.04714	1.80178	1.54484	0.748102	3.07046	5.12692	2.35076	3.06966	1.51639	6.23713	5.09411	1.55212	7.58263	5.3993	0.00235269	-2.33614	2.62844	XEN
XLOC_018146	Sytl2	chr7:97497208-97558949	0.1	0.1	0.1	0.1	5.59887	0.654735	2.88663	2.73773	0.138452	2.66122	0.650581	2.5313	0.500325	0.507892	6.48189e-09	-2.33373	8.1883	XEN
XLOC_013160	Ankrd50	chr3:38348182-38383738	2.21435	1.5914	2.41975	2.43617	6.69127	4.72449	6.27775	6.7861	3.48013	10.8759	9.02676	5.83332	13.5273	8.29419	0.00582032	-2.33303	2.23505	XEN
XLOC_006766	Kdelr3	chr15:79346837-79377171	52.6506	69.4888	61.1008	41.9389	10.4791	58.5791	15.6278	8.42821	18.0148	287.704	316.522	37.08	292.865	274.393	2.6845e-05	-2.33293	4.57114	XEN
XLOC_018674	Sepw1	chr7:16502556-16507720	71.8745	102.095	94.6067	60.2441	107.874	192.71	124.695	135.169	112.695	257.321	212.677	225.072	417.447	410.109	2.33888e-05	-2.33156	4.63099	XEN
XLOC_017190	Tgoln1	chr6:72558414-72566994	9.71227	20.7163	22.9563	8.30098	11.5977	27.1227	21.5764	11.9972	7.40311	166.237	87.5279	9.67449	74.5343	80.335	0.000459795	-2.32804	3.33744	XEN
XLOC_008698	Ston1	chr17:89025894-89045064	3.66128	3.81594	3.15668	3.6403	18.2503	15.1672	17.3066	15.591	4.21086	19.8624	9.77979	10.8049	17.7168	18.0687	4.69818e-07	-2.32597	6.32807	XEN
XLOC_007440	Pmm2	chr16:8637799-8657617	6.47523	8.6477	5.11504	5.78701	15.3084	29.5873	19.517	16.1329	9.33235	29.3553	29.6341	13.2295	40.6881	24.3931	0.00705622	-2.32234	2.15143	XEN
XLOC_007397	Sp7	chr15:102187607-102196702	0.241871	0.341807	0.1	0.312429	0.1	0.1	0.1	0.1	0.1	1.00481	0.142246	0.1	1.32254	1.16817	0.000442511	-2.32218	3.35408	XEN
XLOC_002664	Hes7	chr11:68933954-68936761	0.463962	0.1	0.182965	0.490727	0.260938	0.368946	1.00122	0.463761	0.379019	0.25535	0.1	0.126805	1.21987	1.87428	0.00765096	-2.32194	2.11628	XEN
XLOC_016179	Clip2	chr5:134965255-135028304	2.72031	1.40355	1.81275	3.35105	6.74267	6.37743	7.46098	6.94622	2.21034	15.4928	17.8127	4.09862	12.8471	10.328	0.000798685	-2.31919	3.09762	XEN
XLOC_014821	Hmgn2	chr4:133520653-133523906	36.4325	55.3852	40.2177	34.6742	103.248	94.9599	111.796	125.07	64.4675	34.2266	66.6766	67.4228	206.527	209.223	1.99437e-05	-2.31838	4.70019	XEN
XLOC_021415	Zfp651	chr9:121669150-121680860	1.60573	0.397949	0.883993	1.51188	4.86914	3.17245	3.6406	4.22165	1.46734	12.588	5.45254	3.15014	5.75748	5.19793	0.000672353	-2.31621	3.1724	XEN
XLOC_018281	Ilk	chr7:112880243-112892852	18.7295	29.3643	15.269	22.6831	67.0356	124.417	93.9026	70.7942	25.3691	100.722	114.07	64.3092	101.457	112.35	0.000110196	-2.31313	3.95783	XEN
XLOC_017471	Styk1	chr6:131249161-131263845	0.116157	0.223969	0.1	0.1	0.691127	0.959203	0.844567	0.390054	0.106582	0.729248	0.518955	0.61699	0.682892	0.658204	0.000297341	-2.31204	3.52675	XEN
XLOC_016653	Aak1	chr6:86799510-86953221	0.842263	1.83359	1.92659	0.853605	3.22254	5.07723	5.1674	2.23987	1.15621	7.70927	10.2328	1.63935	7.04592	6.48447	0.000354513	-2.31028	3.45037	XEN
XLOC_001222	1700056E22Rik	chr1:185856910-185857877	0.249094	0.384495	0.430129	0.767946	0.705825	0.697641	0.570748	0.399219	0.628626	1.74426	1.89307	0.648493	2.63735	1.90155	0.00292032	-2.30919	2.53457	XEN
XLOC_007276	Lmf2	chr15:89181434-89186090	16.271	10.1187	9.70724	15.7658	13.2997	27.1592	14.868	14.8483	16.4626	42.9702	47.7449	12.7426	68.1611	59.8495	0.000155843	-2.30349	3.80731	XEN
XLOC_013484	Ampd2	chr3:107876979-107889545	13.7205	12.579	9.47456	18.4548	17.9539	24.8266	22.7124	19.8494	18.333	57.6439	55.037	15.6068	69.6119	64.2021	8.04515e-05	-2.3031	4.09447	XEN
XLOC_016897	Mgst1	chr6:138089057-138105273	3.27299	0.252591	1.10343	3.43254	12.6863	1.98505	7.04536	13.0963	1.53129	4.25686	4.5577	8.28495	8.72857	11.145	0.00480474	-2.30172	2.31833	XEN
XLOC_022607	Usp27x	chrX:6949716-6952956	1.76502	1.21102	1.69802	1.61832	2.59007	4.51718	3.99513	2.34063	1.70033	11.706	6.39546	1.50334	8.37195	7.07396	0.000150676	-2.29555	3.82196	XEN
XLOC_016524	Hoxa11as	chr6:52192104-52199768	0.1	0.27281	0.1	0.1	0.1	0.260151	0.187702	0.1	2.42079	1.126	0.782346	0.579724	0.637368	0.768253	0.00182998	-2.29508	2.73755	XEN
XLOC_000857	Ap1s3	chr1:79603450-79668547	2.4492	3.40289	5.17328	3.04419	5.75383	8.54194	9.16099	7.12812	2.30654	9.77663	12.5026	2.68384	18.2428	16.2573	0.000211445	-2.29402	3.6748	XEN
XLOC_002363	Lif	chr11:4157570-4172517	0.605301	1.17553	0.784421	1.91027	2.18511	3.05394	2.14802	1.46481	1.34174	15.3663	24.8275	2.97109	5.97401	4.99885	0.00115631	-2.29381	2.93692	XEN
XLOC_014218	Dhrs3	chr4:144482729-144517548	1.42374	0.602689	2.00163	0.865693	95.8213	55.3773	78.0657	80.5368	4.66839	27.3805	7.7559	6.33096	5.09156	6.89525	0.00273052	-2.29243	2.56376	XEN
XLOC_020197	Zfpm1	chr8:124806040-124861147	8.08733	3.30616	4.71988	11.3311	14.3663	35.2394	11.2391	7.39428	2.3308	41.9802	28.6372	5.76398	34.2195	32.86	0.000610847	-2.28936	3.21407	XEN
XLOC_011713	Crat	chr2:30247935-30271268	2.23472	2.4447	2.57223	1.99491	4.74929	7.46991	5.80056	5.01298	2.51718	8.03045	5.88833	2.95572	13.8965	8.67727	0.00506638	-2.28766	2.2953	XEN
XLOC_014787	Serinc2	chr4:129930740-129952830	3.84867	0.814508	3.37458	3.74862	8.99486	14.3791	12.3652	11.7951	2.14451	43.7141	11.0067	3.55424	13.0134	15.7384	0.00110453	-2.28653	2.95682	XEN
XLOC_015606	Mafk	chr5:140267489-140278606	3.83004	3.32843	4.33671	5.27117	6.10453	11.7231	8.29117	4.16245	3.56562	52.0268	25.2586	5.07481	20.0562	20.5823	1.49422e-05	-2.27728	4.82559	XEN
XLOC_001835	Ginm1	chr10:7487744-7500715	6.25491	7.62578	9.33777	4.25271	11.8901	15.1723	13.2414	13.4671	6.74259	39.1775	19.5932	10.2663	36.9422	29.5996	0.000674041	-2.27634	3.17131	XEN
XLOC_002775	Fam57a	chr11:76015557-76021759	3.20103	1.25001	2.2487	1.93743	9.13586	17.3197	15.0636	12.2298	5.40849	8.44562	16.7275	4.32865	9.24661	11.6131	0.000941891	-2.27209	3.026	XEN
XLOC_022625	Porcn	chrX:7770975-7783651	8.79862	18.2542	7.99011	5.09351	22.8404	85.6076	62.4766	13.6888	22.9863	48.4705	36.3014	13.4388	45.7093	51.0765	0.00111569	-2.26988	2.95246	XEN
XLOC_016042	E130006D01Rik	chr5:112163303-112190748	0.513269	0.1	1.03828	0.509663	0.329245	0.289441	0.437719	0.405743	0.205826	1.70276	1.71833	0.508253	2.44471	2.76574	0.0024734	-2.26957	2.60671	XEN
XLOC_009324	Fhod3	chr18:24867945-25327378	6.73117	1.94581	4.32998	4.80389	8.23317	4.41237	4.58333	7.2924	7.03843	21.0606	16.0158	6.83154	21.1017	21.7977	0.000337772	-2.2682	3.47138	XEN
XLOC_013419	Pde4dip	chr3:97493751-97692630	4.99543	4.87675	5.72918	3.24253	5.71034	7.16748	6.03698	5.34852	3.97171	24.7353	22.6445	5.16322	25.3069	19.9934	0.000578256	-2.26542	3.23788	XEN
XLOC_012483	Pmepa1	chr2:173049965-173102034	7.26013	8.00844	6.03069	6.81541	9.52856	14.9397	7.78431	11.7624	13.9254	32.3597	34.835	19.1261	25.5475	41.9598	0.00617827	-2.26372	2.20913	XEN
XLOC_016283	Baiap2l1	chr5:145005305-145118981	3.26703	1.19937	3.02244	3.19466	14.4699	9.69844	8.37031	20.2887	3.1273	14.6066	12.6036	1.44022	14.157	11.4917	0.000769583	-2.2635	3.11374	XEN
XLOC_001015	Shisa4	chr1:137268032-137271640	2.52974	2.17705	4.27842	3.78056	12.11	9.61849	14.7299	15.2324	2.66042	19.9896	20.0936	9.91655	11.674	18.9224	0.00665952	-2.26108	2.17656	XEN
XLOC_008966	Ppt2	chr17:34753606-34764042	12.1693	15.3049	16.4441	9.0901	9.01681	13.9455	8.00411	9.93737	12.6889	50.7407	44.3997	7.14492	63.2569	63.6898	3.55086e-05	-2.25993	4.44967	XEN
XLOC_007411	Itga5	chr15:103174717-103197179	17.0599	28.4214	16.0598	16.3414	21.3016	34.0713	18.8491	21.0606	28.4	64.0913	61.8741	39.3397	78.5475	107.845	0.00182427	-2.25897	2.73891	XEN
XLOC_017279	Iqsec1	chr6:90609591-90760117	2.07269	3.6821	5.70237	2.76026	4.3336	11.6592	10.2357	4.25663	1.99604	13.1163	10.8137	2.19636	16.4103	17.5678	0.000404533	-2.25695	3.39305	XEN
XLOC_006986	Trio	chr15:27660403-27955603	1.7507	0.854608	1.05396	1.70714	3.95546	5.11868	5.54543	3.35288	0.887752	8.18466	9.45109	3.53633	5.71536	7.0915	0.000732784	-2.25489	3.13502	XEN
XLOC_017623	2810047C21Rik1	chr7:10034292-10041283	0.225026	0.116815	0.419733	0.235632	0.63042	0.368971	1.06481	0.480319	0.154525	0.576195	1.36612	0.2717	0.915972	1.4634	0.0081003	-2.25462	2.0915	XEN
XLOC_011157	Tyro3	chr2:119625249-119643839	28.4916	11.9803	12.2062	25.9785	13.2345	18.8779	11.4104	14.5014	28.7907	95.7527	78.832	14.9293	109.193	78.4081	0.00298738	-2.25403	2.52471	XEN
XLOC_022861	4933407K13Rik	chrX:72970796-73010038	0.343156	0.209137	0.508805	0.477733	0.499863	0.575779	0.572105	0.332457	0.418642	1.22887	1.36654	0.534563	1.77686	1.89149	0.000183767	-2.2533	3.73573	XEN
XLOC_014642	Foxd2	chr4:114578884-114581503	0.1	0.106482	0.101564	0.1	8.53435	2.72999	1.57948	3.38598	0.256278	0.951301	0.379565	0.1	0.455537	0.515957	3.29033e-05	-2.25147	4.48276	XEN
XLOC_017212	Wdr54	chr6:83102703-83106373	1.99887	1.15377	1.44083	0.992386	1.27074	3.39278	2.40804	1.45342	0.685455	1.3763	2.15416	0.774543	6.53338	6.75874	0.000101345	-2.25072	3.9942	XEN
XLOC_003496	Chd3	chr11:69156774-69182928	3.46249	1.17456	2.90059	3.46856	12.1865	5.52393	7.52498	7.50997	3.57081	8.4277	5.99114	9.01083	11.078	15.0724	0.00215894	-2.24852	2.66576	XEN
XLOC_008688	Rhoq	chr17:87362450-87424741	5.91904	2.84482	7.84711	4.93231	16.4702	15.9011	15.6057	13.6062	7.91072	23.7119	19.9871	12.0239	23.2507	27.866	0.000663814	-2.24656	3.17795	XEN
XLOC_019633	H19	chr7:149761436-149764051	1.8581	2.57792	0.983335	1.9029	193.864	79.9761	83.6129	100.387	7.83385	21.8741	12.2377	343.658	9.09855	8.27463	0.000240619	-2.2465	3.61867	XEN
XLOC_021460	Amotl1	chr9:14346410-14419444	2.58163	3.14281	3.664	3.99281	8.12164	12.1037	13.1105	9.75927	3.6458	18.7252	15.9821	7.23538	16.4096	15.2973	2.64306e-05	-2.24458	4.57789	XEN
XLOC_022767	Mmgt1	chrX:53838688-53851096	5.85645	9.43244	11.2156	5.55793	12.0208	22.3753	12.0775	11.1968	6.60286	25.5388	31.4757	7.79784	40.7055	34.9972	0.00038828	-2.23946	3.41086	XEN
XLOC_013099	Fabp4	chr3:10204342-10208576	0.246378	0.1	0.1	0.133585	0.1	0.1	0.262232	0.1	0.1	0.273021	0.293148	0.91127	0.61408	0.753798	0.00132524	-2.23791	2.8777	XEN
XLOC_013673	Ggh	chr4:19969198-19993258	4.72234	9.80274	3.71299	5.03364	9.35404	10.218	7.33725	9.11863	7.13531	32.6577	28.4062	8.58037	29.0973	25.7898	0.000683217	-2.23789	3.16544	XEN
XLOC_005935	Lrp10	chr14:55082983-55089128	18.9214	22.0517	19.6198	18.0074	18.152	65.6845	33.0955	18.8319	14.5715	175.923	105.294	14.6085	93.2776	92.0179	7.10589e-07	-2.23722	6.14838	XEN
XLOC_001741	Lrig3	chr10:125403274-125452415	5.343	2.36416	2.76818	3.99904	9.32265	3.95183	5.51461	8.09695	8.80425	8.41906	7.41407	8.28076	21.1705	12.9497	0.00771928	-2.23712	2.11242	XEN
XLOC_006596	4930556M19Rik	chr15:10644590-10719878	0.598107	0.1	0.434897	0.545026	0.900697	0.735455	0.503879	0.648962	0.209572	1.6513	0.766039	0.228398	1.54903	2.404	0.00744651	-2.23619	2.12805	XEN
XLOC_021910	Srprb	chr9:103090362-103104395	13.996	23.3901	15.582	13.6308	19.5231	39.2607	20.0546	23.9385	14.7414	81.6501	70.6783	15.7893	89.6334	67.0567	0.00132699	-2.23434	2.87713	XEN
XLOC_015971	Rasgef1b	chr5:99646438-99681946	0.47636	0.285376	0.659711	0.450748	3.17734	0.792828	3.66018	3.80939	0.868723	3.55036	1.69628	0.354559	2.21921	2.17887	0.000115924	-2.23214	3.93583	XEN
XLOC_009823	Clcf1	chr19:4214391-4222615	0.543963	0.296753	0.79031	0.429245	0.58756	0.711063	0.824076	0.468682	0.870453	2.16723	1.39582	1.04395	1.82608	3.00404	0.00846348	-2.22922	2.07245	XEN
XLOC_018458	Gm10584	chr7:139427937-139509974	0.1	0.1	0.1	0.1	0.110949	0.102368	0.1	0.140043	0.1	0.654658	0.641954	0.1	0.589757	0.347713	0.00762179	-2.22877	2.11794	XEN
XLOC_006005	Ctsb	chr14:63741298-63796630	35.117	62.616	91.288	31.3663	25.9537	91.3185	32.964	24.0509	29.8401	323.742	225.158	44.2252	256.896	259.4	0.000629537	-2.22816	3.20098	XEN
XLOC_016381	Calu	chr6:29298118-29330513	87.7357	139.118	152.447	95.8363	117.177	190.381	116.246	105.595	90.9969	718.863	658.524	162.164	541.386	570.574	6.77081e-05	-2.22669	4.16936	XEN
XLOC_006988	Ropn1l	chr15:31370964-31383444	0.400164	0.416936	0.513197	0.699641	0.831144	0.919734	0.695488	1.16156	0.1	1.9298	0.702219	0.797427	2.73834	2.00876	0.00162045	-2.22561	2.79036	XEN
XLOC_015028	Sri	chr5:8046079-8069245	5.9609	11.6361	8.94804	6.49222	23.0885	25.7057	18.6955	25.1868	12.9164	53.2952	37.9921	23.3166	43.2215	34.0298	0.00089282	-2.22547	3.04924	XEN
XLOC_019103	Peg12	chr7:69606756-69609396	1.64824	1.24846	2.16742	3.36842	1.28089	1.95772	3.04148	1.12072	1.74409	3.58814	7.05434	2.93066	10.4646	9.23154	0.000599191	-2.22387	3.22244	XEN
XLOC_009525	Acaa2	chr18:74938865-74965861	14.6878	43.0123	13.2143	14.7227	15.4207	12.8728	11.3084	10.4636	19.6579	46.6676	56.2792	20.7859	90.8	108.983	0.00296992	-2.22213	2.52725	XEN
XLOC_006035	Stc1	chr14:69647345-69659458	0.130247	0.1	0.204968	0.1	0.1	0.1	0.1	0.14072	1.48583	0.380384	0.551457	1.64111	0.536525	0.711193	0.00166942	-2.2211	2.77743	XEN
XLOC_003883	Fam171a2	chr11:102298295-102308977	1.81106	1.81072	1.31514	2.45225	9.32174	6.75978	11.0447	9.20181	3.81731	5.02291	4.9918	4.48745	8.7394	8.47987	4.65233e-05	-2.22054	4.33233	XEN
XLOC_010392	Pip5k1b	chr19:24369285-24630317	2.65773	0.507638	1.40742	3.58747	1.55745	2.25004	2.17198	2.42895	3.24724	4.37583	8.92114	2.32407	9.1558	9.84712	0.00199543	-2.21953	2.69996	XEN
XLOC_013165	Pgrmc2	chr3:40870247-40886968	20.7356	17.8935	21.4669	19.0301	30.0871	41.0922	25.4609	24.1818	26.3978	85.283	65.4581	26.8975	110.147	73.7638	0.00299016	-2.21678	2.52431	XEN
XLOC_016378	Hilpda	chr6:29222487-29225449	8.91902	7.68132	7.67948	12.9224	14.489	53.4752	16.0589	15.845	13.1343	57.4406	26.1878	15.2855	46.2222	40.2442	0.000202526	-2.21675	3.69352	XEN
XLOC_008144	Zdhhc14	chr17:5492599-5753891	0.937685	0.320131	0.954563	0.926422	0.761833	0.823294	0.763029	0.396049	0.659465	4.20899	0.541852	1.00718	3.41972	3.87379	0.000453807	-2.2164	3.34313	XEN
XLOC_013129	Mecom	chr3:29850217-29912126	0.1	0.304994	0.1	0.1	14.1113	5.79838	9.60963	6.24124	0.110039	1.05156	0.354813	0.176644	0.666769	0.737114	0.00231592	-2.21443	2.63528	XEN
XLOC_007899	Gp5	chr16:30307770-30310867	0.1	0.1	0.1	0.1	0.1	0.107603	0.1	0.1	0.1	0.826101	0.729837	0.1	0.508685	0.418807	0.000189287	-2.21333	3.72288	XEN
XLOC_016260	Gna12	chr5:141235897-141306385	18.4403	18.8646	12.018	18.5641	20.1664	33.3847	24.6059	21.6337	20.6685	40.1078	49.2913	17.2666	94.4568	62.8689	0.00348609	-2.21255	2.45766	XEN
XLOC_005772	Nid2	chr14:20570478-20643045	90.5441	88.1047	78.9261	99.2081	79.7147	174.059	32.5235	38.7181	112.682	579.477	461.967	63.247	465.585	360.476	0.000589476	-2.2112	3.22953	XEN
XLOC_020585	Amfr	chr8:96495487-96536540	16.981	21.4091	19.5182	11.8736	44.7106	63.2697	49.813	42.93	24.2353	122.751	103.391	28.3015	84.0739	77.4694	6.84798e-05	-2.211	4.16444	XEN
XLOC_022363	Zxdb	chrX:91969907-91975530	0.574995	0.306437	0.441572	0.469415	1.39966	1.13614	1.17349	0.97593	0.275828	1.05041	0.758726	0.390986	2.1797	1.96233	0.000107443	-2.20843	3.96882	XEN
XLOC_016952	Pon2	chr6:5214623-5248373	1.26794	3.48503	0.390581	0.974192	7.72039	5.76952	6.91472	6.26006	3.44357	34.8003	21.7129	6.18465	6.78219	7.35039	0.00578807	-2.20795	2.23747	XEN
XLOC_013818	Zfp618	chr4:62626607-62795064	0.155439	0.1	0.1	0.344363	3.70024	1.78666	3.65971	2.6006	0.661172	1.23701	0.642689	1.35531	0.782266	0.834258	0.00200861	-2.20788	2.6971	XEN
XLOC_014454	Erp44	chr4:48206202-48292461	17.5726	28.3701	31.2108	14.2243	24.8728	38.8747	22.6319	27.426	21.8278	111.637	163.275	22.5448	125.033	85.6367	0.00367706	-2.20507	2.4345	XEN
XLOC_012460	Tmem189	chr2:167468724-167487044	20.6052	15.9859	14.7436	22.1116	16.8841	33.7082	18.7588	19.8253	18.3688	88.3081	73.7589	15.3116	95.2203	73.9902	0.000705072	-2.20406	3.15177	XEN
XLOC_008659	Rasgrp3	chr17:75835244-75928393	0.1	0.1	0.1	0.1	15.8921	0.658215	1.05429	8.92385	0.1	0.133895	0.140196	0.343405	0.443459	0.477853	4.33698e-06	-2.20369	5.36281	XEN
XLOC_001147	Pcp4l1	chr1:173103394-173126399	0.603974	0.1	0.141906	0.303511	4.61132	2.20996	13.147	1.66642	0.586452	0.858809	3.99254	6.89617	1.28265	1.36303	0.00393398	-2.20277	2.40517	XEN
XLOC_000975	Cd55	chr1:132335606-132359317	1.79654	2.40622	4.24194	3.28729	3.51117	4.20603	1.90537	2.4123	2.03809	46.8556	12.0347	5.77133	10.9721	16.0229	0.00372405	-2.20224	2.42898	XEN
XLOC_001749	B4galnt1	chr10:126602211-126609396	5.84789	9.02218	6.05128	5.19601	9.18642	18.2337	9.5366	13.6792	5.60872	46.1826	20.4736	6.10271	26.2374	33.8441	0.000898907	-2.20191	3.04629	XEN
XLOC_001607	AU041133	chr10:81590757-81615810	0.400816	0.12244	0.808908	0.344902	1.1512	1.33074	1.78438	0.971686	0.142005	1.03185	1.0899	0.30739	1.63785	2.21585	0.00562208	-2.2003	2.2501	XEN
XLOC_008244	Zfp948	chr17:21704009-21725649	3.13229	6.40421	2.84205	1.8773	3.64614	8.59315	3.04341	3.51312	5.10606	13.8677	12.0095	4.65648	17.6782	15.039	0.00160554	-2.1985	2.79438	XEN
XLOC_005610	Vcan	chr13:89794914-89882117	4.55744	0.686071	3.06886	6.81262	9.27704	2.49353	2.66313	4.64914	5.29726	16.714	24.0633	14.6903	19.823	14.8012	0.0053906	-2.19485	2.26836	XEN
XLOC_000852	Obsl1	chr1:75482399-75503027	6.32302	8.77976	3.13089	6.26174	35.4073	21.2813	19.7575	26.1885	18.1467	14.6513	35.814	15.9744	30.8478	25.1837	0.000872594	-2.19373	3.05919	XEN
XLOC_001051	1700025G04Rik	chr1:153731653-153937450	1.62714	0.548314	1.7205	1.34973	4.53967	3.43498	4.187	4.40311	2.11217	5.00786	10.8077	2.79301	4.9134	7.06719	0.00372372	-2.1915	2.42902	XEN
XLOC_011617	Dnajc1	chr2:17976863-18314457	2.13216	2.05436	2.96821	2.01752	6.01721	5.41356	5.26766	4.01674	2.19564	17.5814	11.1098	3.68256	11.5589	9.38062	0.000398529	-2.19088	3.39954	XEN
XLOC_003141	Mfsd11	chr11:116715328-116736951	3.04335	6.429	3.50566	2.56481	5.28779	9.41413	5.20492	4.39592	2.8717	30.2171	14.7132	3.7829	18.1126	17.3652	0.000471256	-2.19067	3.32674	XEN
XLOC_020094	Fbxl8	chr8:107788547-107793226	1.36303	1.86778	0.882277	1.40071	3.64983	3.78636	3.53539	3.11347	1.09152	6.36378	6.11766	1.9117	5.91088	6.66798	0.000208257	-2.18988	3.6814	XEN
XLOC_020448	Slc18a1	chr8:71561606-71637616	0.326403	0.259377	0.185437	0.21694	1.27623	2.60493	2.28875	1.73977	0.167117	4.01283	2.5191	0.243757	1.07366	1.17308	9.02623e-05	-2.18502	4.04449	XEN
XLOC_022657	Cfp	chrX:20502660-20508650	1.58038	1.62661	2.42024	2.86841	1.61838	1.08973	0.54235	0.83362	1.94109	1.3686	1.99406	2.04224	7.18098	12.1242	0.00897588	-2.18419	2.04692	XEN
XLOC_009716	Slc26a2	chr18:61356507-61371250	5.81536	3.92121	5.18133	5.96513	4.10559	18.0838	5.68632	2.89734	2.9954	71.6374	33.8611	4.22521	21.7471	25.6541	0.000182411	-2.18259	3.73895	XEN
XLOC_004759	Tc2n	chr12:102886811-102956712	0.197189	0.566032	0.488988	0.170461	0.360294	0.579653	1.25112	0.190925	0.1	3.54418	2.35124	0.1	1.56727	1.65748	0.00120959	-2.18059	2.91736	XEN
XLOC_007964	Gramd1c	chr16:43980462-44028058	0.16874	0.1	0.1	0.160734	0.780874	1.45936	1.06371	1.66141	0.158076	2.16046	1.05467	0.428434	0.507945	0.692054	0.00175878	-2.1804	2.75479	XEN
XLOC_006875	Cacnb3	chr15:98462650-98474961	4.49569	5.27879	1.70305	6.0366	21.5312	14.4896	13.6379	21.0119	9.11746	20.3308	12.0193	10.5031	14.918	24.673	0.00957154	-2.17665	2.01902	XEN
XLOC_007868	2510009E07Rik	chr16:21649117-21694738	0.174379	0.339727	0.509046	0.105575	4.98405	3.1706	2.98704	2.8036	0.767487	4.62706	2.63431	1.65423	1.07718	1.47089	0.00541969	-2.17471	2.26603	XEN
XLOC_002948	Copz2	chr11:96711189-96722516	8.38982	3.88597	18.339	7.44192	10.5957	6.5762	5.60843	12.2002	4.69108	62.4616	40.1923	20.4934	42.1894	43.5671	0.00202224	-2.1721	2.69417	XEN
XLOC_022585	Gpm6b	chrX:162676874-162826965	0.1	0.150437	0.331484	0.1	1.0703	0.79635	2.49078	2.64569	0.723237	1.05607	0.819377	1.22716	0.679426	0.856233	0.00375236	-2.17118	2.4257	XEN
XLOC_012066	Slc35c1	chr2:92292921-92300675	6.28779	5.19486	6.12674	6.65788	5.4	13.7318	5.742	4.84965	5.92996	68.1565	39.9291	4.5083	32.0799	22.5517	0.00198035	-2.17072	2.70326	XEN
XLOC_010565	Fam107b	chr2:3630729-3699406	2.35402	8.42978	3.79535	2.14381	33.0576	48.9915	26.1379	22.5408	3.84105	18.1504	14.8654	7.57382	19.8347	17.7751	0.00305336	-2.16928	2.51522	XEN
XLOC_022932	Slc16a2	chrX:100892752-101017327	0.241217	0.1	0.1	0.128241	4.75973	10.3308	12.2484	8.3173	0.264682	2.54691	1.35767	1.03872	0.650042	0.629487	0.000610516	-2.16795	3.2143	XEN
XLOC_018142	Fzd4	chr7:96552875-96558620	0.434506	0.550746	1.11165	0.237834	15.9498	11.6097	3.30467	3.43247	1.17256	9.01731	6.10737	1.06782	3.09928	2.1204	0.00787217	-2.1607	2.10391	XEN
XLOC_015787	Tmem129	chr5:33995864-34000481	4.16347	4.51541	4.00402	2.69719	5.747	8.65907	5.82127	6.42759	4.06079	26.0968	17.0325	5.36108	19.4574	14.91	0.000916937	-2.15998	3.03766	XEN
XLOC_011226	Sirpa	chr2:129418574-129457964	2.22371	0.861382	2.31807	4.27845	4.90692	3.73264	3.73026	3.88631	2.42092	3.28005	1.84535	2.25337	11.3052	10.2731	0.00160725	-2.15626	2.79392	XEN
XLOC_017784	Phldb3	chr7:25396346-25414316	1.01024	0.1	1.058	1.47329	0.132426	0.486817	1.11845	0.429089	0.538494	0.64705	2.29376	0.246176	3.88717	4.22018	0.00213663	-2.15469	2.67027	XEN
XLOC_016664	Rpn1	chr6:88034466-88055298	27.2814	88.9881	60.8703	25.5318	22.926	108.42	53.1375	26.0707	30.9644	167.601	245.096	29.7246	249.642	199.843	0.00312684	-2.14913	2.50489	XEN
XLOC_007999	Tmem45a	chr16:56805273-56886276	0.820924	2.03212	0.505504	0.358849	1.20292	0.799595	0.528735	0.923769	4.95013	6.64877	1.77607	7.07451	3.50031	4.74297	0.00960452	-2.14893	2.01752	XEN
XLOC_018526	Tspan4	chr7:148661134-148725756	21.0934	15.2687	16.5731	17.2127	21.2423	31.683	18.4896	22.2102	25.216	46.3835	31.6663	34.1687	77.5678	77.821	5.69158e-06	-2.14741	5.24477	XEN
XLOC_018869	Kcnk6	chr7:30006946-30017541	2.08521	2.80026	2.94886	2.61709	1.56312	30.5551	7.20779	2.62354	1.92287	41.0425	34.8743	0.809476	11.2935	11.7997	1.00963e-05	-2.14377	4.99584	XEN
XLOC_010791	Hspa5	chr2:34627609-34632049	135.212	329.73	222.565	186.381	311.482	520.584	312.74	317.699	236.186	1164.68	1273.17	337.219	1070.77	856.63	0.00116548	-2.14114	2.93349	XEN
XLOC_007773	Nagpa	chr16:5195372-5204105	4.36014	11.408	5.78411	6.7694	3.86144	14.1563	5.45743	3.74527	4.17228	19.1904	17.6062	3.92089	28.6908	33.7444	0.000944213	-2.14045	3.02493	XEN
XLOC_016873	2700089E24Rik	chr6:133055256-133060917	2.48938	11.4343	4.20908	2.57828	12.7953	10.8269	6.83778	9.85278	2.86495	19.634	18.2689	9.0195	20.0628	25.5928	0.00807657	-2.14039	2.09277	XEN
XLOC_021999	Crtap	chr9:114277441-114299830	28.5108	96.5687	46.3892	30.427	28.7503	91.0373	26.1036	20.8603	40.0165	239.044	204.895	52.3669	236.985	208.033	0.00248499	-2.14025	2.60468	XEN
XLOC_014009	Lepre1	chr4:118905519-118921582	11.7524	21.3878	12.5502	13.2003	22.1511	30.708	17.8822	15.961	13.9195	128.46	120.066	24.4453	73.4718	55.9688	0.00138677	-2.13618	2.858	XEN
XLOC_022929	Ftx	chrX:100756248-100819093	0.659817	0.522773	0.504795	1.04868	1.30729	1.38342	0.740664	0.806403	0.399656	1.28763	1.55961	0.629669	2.64236	3.35426	0.00131689	-2.13205	2.88045	XEN
XLOC_019155	Furin	chr7:87534079-87550317	12.8177	9.08394	12.9801	13.0595	13.1829	21.7937	18.2858	19.9214	9.0863	71.3484	34.5521	10.7037	53.365	51.4656	1.33285e-05	-2.12872	4.87522	XEN
XLOC_008887	Tead3	chr17:28468617-28487750	1.40721	1.5786	1.01662	1.96413	9.19187	8.79259	13.4299	7.29638	1.35561	3.76468	2.14685	4.61183	5.181	7.8495	0.00444073	-2.12692	2.35255	XEN
XLOC_002972	Erbb2	chr11:98273797-98300302	2.99358	2.78637	2.69387	2.98322	6.66606	9.70426	11.6179	8.5408	3.28962	10.21	10.1158	3.88707	14.0623	10.8885	0.000601464	-2.12285	3.22079	XEN
XLOC_020246	Itgb1	chr8:131209553-131257479	59.526	102.897	115.51	50.9988	174.18	188.546	196.338	167.93	95.8624	450.915	382.523	206.236	294.08	420.58	0.0037659	-2.11947	2.42413	XEN
XLOC_003067	Ace	chr11:105829258-105851278	0.392924	0.41039	0.707333	0.336939	0.340615	0.798065	0.391718	0.162806	0.487946	2.94714	0.586035	0.169326	2.21191	1.79783	0.000974724	-2.11787	3.01112	XEN
XLOC_011135	5430417L22Rik	chr2:118571497-118574543	1.92156	1.96257	2.07761	1.34233	3.24221	3.04457	2.09108	2.86413	1.52391	8.66807	4.0633	3.51287	7.90463	7.93985	1.60201e-05	-2.11721	4.79534	XEN
XLOC_016775	Il17ra	chr6:120413214-120433745	2.28672	1.33452	1.61002	2.21075	1.70705	3.98285	2.77815	2.31351	1.65379	12.7916	6.98315	1.8571	6.20762	9.89717	0.00634497	-2.11373	2.19757	XEN
XLOC_011116	Emc7	chr2:112295181-112307593	27.7831	54.9921	39.8772	24.2425	29.3986	51.5285	34.465	28.1222	34.6918	185.014	126.491	33.6342	184.613	133.181	0.00294093	-2.11331	2.53151	XEN
XLOC_016413	Agbl3	chr6:34730431-34807932	0.196212	0.1	0.209388	0.239642	0.388186	0.337007	0.548904	0.679225	0.245703	0.546481	0.224667	0.272264	0.938911	0.673348	0.00263948	-2.1133	2.57848	XEN
XLOC_020869	Snx19	chr9:30234913-30274311	2.75239	2.49454	2.92787	2.4178	7.10205	6.70777	7.14263	6.94984	2.2702	14.2553	12.2586	3.35674	11.5474	11.3491	1.20574e-06	-2.11207	5.91875	XEN
XLOC_009517	Mbd2	chr18:70727945-70785785	6.58004	14.5446	7.58177	8.25316	23.5389	26.1337	21.2871	21.7167	12.184	54.5526	37.4511	16.8116	39.7762	40.051	0.000343963	-2.11093	3.46349	XEN
XLOC_020135	Zfhx3	chr8:111238543-111485536	1.0585	0.562089	0.516232	1.36977	5.73673	3.52914	6.47799	3.74885	1.00886	5.15136	8.53352	1.87733	2.90646	4.65951	0.00932681	-2.10946	2.03027	XEN
XLOC_010376	Gcnt1	chr19:17400630-17447334	5.1722	4.06101	3.59138	5.86615	6.8535	12.458	4.8273	7.32894	4.75748	31.5445	27.3406	4.11566	23.1501	17.1641	0.0014727	-2.10896	2.83189	XEN
XLOC_012775	Rab13	chr3:90024738-90029885	2.98407	5.02223	4.20639	3.2609	7.20552	12.3776	10.9231	10.4448	5.01817	13.7535	10.0975	7.30377	19.337	13.9625	0.0020237	-2.10569	2.69385	XEN
XLOC_015025	Gm8773	chr5:5573798-5576203	0.1	0.1	0.1	0.1	0.317421	1.43178	1.11409	0.630392	0.35038	0.178689	0.590192	0.220754	0.325818	0.533627	0.00659717	-2.10341	2.18064	XEN
XLOC_011557	Arfgap1	chr2:180701929-180717229	12.0726	15.6105	10.5567	17.2996	18.188	24.4757	15.7016	14.6023	12.4705	61.8071	70.4133	17.1319	61.9379	57.219	7.60987e-05	-2.10128	4.11862	XEN
XLOC_006797	Ccdc134	chr15:81958351-81972632	3.86408	2.46649	4.18357	5.38574	4.30871	6.24701	3.9393	3.49543	3.60895	12.5417	16.108	4.77296	19.7126	14.3389	0.00224142	-2.0987	2.64948	XEN
XLOC_008955	Slc39a7	chr17:34165210-34168635	48.0341	50.0258	40.654	61.2674	64.0572	98.4101	63.3931	69.6437	58.6974	221.697	174.156	73.8233	185.049	242.256	0.000929348	-2.0954	3.03182	XEN
XLOC_010264	Rps6ka4	chr19:6903573-6915091	4.81389	6.86809	6.5749	5.07464	3.7998	11.5842	4.24001	3.03783	6.05375	21.3468	21.3337	6.26051	23.4603	26.3477	8.5235e-05	-2.0941	4.06938	XEN
XLOC_005082	Txndc15	chr13:55816010-55827588	14.1803	19.2406	10.9535	12.3456	18.9248	15.8644	19.0361	17.9803	11.787	46.5304	33.8958	14.2324	61.8989	59.0638	8.43189e-05	-2.09263	4.07408	XEN
XLOC_022105	Slc35a2	chrX:7461369-7471618	9.3296	6.81013	6.7587	7.15837	7.6367	10.6603	5.55068	4.26111	7.97751	46.6073	38.2833	11.7446	33.0323	31.0618	2.37594e-05	-2.0925	4.62416	XEN
XLOC_003392	Cdc42se2	chr11:54530916-54601205	37.6271	39.8679	39.547	30.6444	46.9119	63.6788	47.2122	45.3713	49.7116	78.405	135.351	39.6484	198.08	116.645	0.00870883	-2.09155	2.06004	XEN
XLOC_016795	Foxj2	chr6:122770201-122795384	1.87756	2.24338	2.15734	1.43439	2.53952	5.01301	3.19957	2.422	2.77785	14.2028	8.60313	2.29862	8.96277	7.4679	0.000295771	-2.09109	3.52904	XEN
XLOC_015142	Gm1673	chr5:34326122-34327655	9.79382	1.40095	5.7783	10.0629	36.4217	20.6834	28.0519	38.8358	7.4594	25.2613	22.3024	10.14	29.7081	27.8653	0.00209061	-2.09052	2.67973	XEN
XLOC_012103	Rcn1	chr2:105226104-105239476	29.2509	67.5632	55.3907	21.7158	37.363	57.4627	35.2717	32.3832	33.574	208.437	172.255	46.019	164.254	205.743	0.00234283	-2.08908	2.63026	XEN
XLOC_009150	Ticam1	chr17:56408884-56416190	1.08911	1.60881	1.0147	1.97583	2.61005	5.00888	3.5816	2.12578	1.29253	11.7702	7.05781	2.62939	5.5205	6.5806	0.000598447	-2.08903	3.22297	XEN
XLOC_009254	Mcfd2	chr17:87653782-87665287	12.6383	22.2464	18.9667	12.7855	28.3996	30.3888	27.5206	29.0717	14.0986	58.0974	47.3667	22.7883	76.3303	65.2493	0.000387923	-2.08722	3.41125	XEN
XLOC_000342	Slc35f5	chr1:127457592-127492261	8.64068	8.19445	8.11747	6.8259	17.9285	16.3587	15.7046	17.8501	10.4973	43.1903	37.3561	12.3302	36.4503	31.0298	0.000126068	-2.08641	3.8994	XEN
XLOC_020639	Esrp2	chr8:108655082-108662622	3.77485	1.73943	1.45751	3.97227	4.72666	8.25702	5.09307	4.30096	1.30726	10.2274	11.4967	1.23112	11.427	11.7965	0.000880593	-2.08544	3.05522	XEN
XLOC_015355	Lrrc8c	chr5:105948489-106037973	2.39777	1.6642	4.02725	1.52587	3.11132	9.50241	5.36748	3.71223	3.25218	21.5186	17.7535	5.54173	8.24645	12.1547	0.00613318	-2.08528	2.21231	XEN
XLOC_002792	Dhrs13	chr11:77845814-77851366	8.86464	7.00256	4.87589	7.82077	7.44022	13.5972	8.20335	8.82152	7.59041	21.1164	18.3386	7.06632	31.6095	28.8499	0.00011072	-2.08178	3.95578	XEN
XLOC_000983	Mapkapk2	chr1:132950280-132994120	23.0285	13.325	20.6571	21.8741	59.6922	65.4219	81.8277	60.3193	20.3454	79.0465	87.3333	29.2536	78.2952	88.3992	0.000146326	-2.07939	3.83468	XEN
XLOC_001963	Serinc1	chr10:57235581-57252335	30.0113	32.6177	31.8331	22.3755	95.7249	70.1623	75.227	82.9148	35.1069	215.117	119.059	59.9072	131.578	115.311	0.000102162	-2.07936	3.99071	XEN
XLOC_021990	Ccrl2	chr9:110957338-110959774	0.1	0.1	0.1	0.1	0.1	0.1	0.1	0.1	0.1	1.45184	0.239612	0.1	0.39097	0.453679	7.37964e-05	-2.07835	4.13196	XEN
XLOC_021300	Rassf1	chr9:107453885-107464598	7.9619	11.9565	6.68945	6.75724	18.1511	40.9495	28.4209	19.0357	12.8545	58.0765	43.7842	24.247	30.3845	39.9296	0.00150035	-2.07547	2.82381	XEN
XLOC_018058	Mtmr10	chr7:71432555-71485692	4.26201	4.2997	4.37463	3.32191	6.07397	7.77249	4.64663	5.22212	3.24906	20.6435	13.8959	4.03302	19.5099	14.7282	0.000986693	-2.07443	3.00582	XEN
XLOC_009659	Pcdh1	chr18:38356347-38369416	1.85018	1.76367	0.772257	1.33881	13.8516	5.91212	6.0765	16.0522	1.85603	5.82749	1.641	1.87956	5.44326	6.61225	0.000868404	-2.07437	3.06128	XEN
XLOC_011485	Pard6b	chr2:167906503-167926703	10.9356	12.7924	16.5071	11.1182	16.5472	29.9313	21.1609	17.5688	13.7093	26.6697	39.3494	9.41005	57.6725	50.4276	0.000151464	-2.07384	3.81969	XEN
XLOC_005752	Flnb	chr14:8650470-8784101	18.311	36.7592	19.9911	23.8958	42.2524	149.329	101.039	35.1381	30.4222	340.245	264.023	38.2557	83.1272	124.53	0.00501219	-2.06933	2.29997	XEN
XLOC_009196	Arhgap28	chr17:68192047-68353448	3.19356	2.40767	2.31968	3.93028	39.9127	18.1745	24.5281	25.6421	3.6119	13.6026	17.2931	5.24673	11.4554	13.3836	0.000320014	-2.06758	3.49483	XEN
XLOC_008859	Wfikkn1	chr17:26014572-26017803	0.1	0.1	0.1	0.192988	6.83933	8.96066	1.88532	5.17222	0.1	0.638473	0.497345	0.285127	0.466935	0.565548	0.00104118	-2.06649	2.98247	XEN
XLOC_021008	Bace1	chr9:45646611-45670567	4.52308	2.62854	2.75308	4.70652	6.39438	7.76707	6.27726	5.87836	4.37802	20.4178	11.1762	6.05521	16.0911	14.5052	0.00027226	-2.06628	3.56502	XEN
XLOC_009857	Syvn1	chr19:6046575-6057751	12.7802	7.6977	7.07872	16.7712	16.2326	27.9391	14.9721	15.3189	12.3072	74.5327	56.177	13.5967	50.5222	42.0603	0.00120982	-2.06253	2.91728	XEN
XLOC_013439	Vangl1	chr3:101960618-102008616	8.27205	11.6463	10.692	10.6944	8.94183	12.4613	9.9282	10.4954	11.3034	56.4029	54.5801	9.04662	41.039	45.0701	3.72658e-05	-2.05986	4.42869	XEN
XLOC_004012	Cyth1	chr11:118025479-118109906	1.78569	1.38054	1.89694	1.97683	4.41428	4.06432	3.92023	3.47893	2.54739	8.07433	5.89118	2.81426	7.42644	7.2376	1.12963e-05	-2.05864	4.94706	XEN
XLOC_011536	4921531C22Rik	chr2:179711557-179713718	0.1	0.172604	0.194918	0.148848	0.682621	0.581807	0.773781	1.12171	0.122081	1.34454	0.604419	0.433808	0.607157	0.676426	0.0001945	-2.05831	3.71108	XEN
XLOC_014412	Fam214b	chr4:43045285-43059092	2.10888	3.67981	1.73837	2.15595	4.52372	7.43043	3.84755	2.6032	4.6505	27.1763	14.329	4.87507	8.40935	11.7515	0.00318348	-2.05803	2.4971	XEN
XLOC_007043	Enpp2	chr15:54670452-54751701	0.1	0.1	0.1	0.1	0.104036	0.109706	0.1	0.196527	0.410055	0.45972	0.596757	0.1	0.336318	0.496445	0.00296887	-2.05791	2.52741	XEN
XLOC_006491	Itm2b	chr14:73762038-73785078	34.4003	88.1587	91.9255	30.4634	70.8117	155.08	70.7543	68.788	48.7082	375.296	195.714	85.9154	292.656	216.884	0.00475962	-2.05672	2.32243	XEN
XLOC_012817	Tchh	chr3:93246251-93252999	0.1	0.128461	0.142887	0.1	0.922071	1.28075	7.31585	0.531043	0.117491	1.74382	0.891927	0.431274	0.58186	0.398579	0.0030977	-2.05664	2.50896	XEN
XLOC_017037	Zc3hav1l	chr6:38237393-38249259	7.25251	2.95363	5.06393	5.74416	24.0435	18.9586	18.4071	18.388	6.82117	11.7894	18.1393	8.39216	25.0366	18.6515	0.00219053	-2.05587	2.65945	XEN
XLOC_005229	Plk2	chr13:111185251-111191051	6.25652	12.8276	13.7724	21.7625	68.6076	44.6905	76.6251	37.8333	6.97211	96.2634	60.2221	32.4352	55.6729	57.8166	0.000859952	-2.05508	3.06553	XEN
XLOC_001857	Abracl	chr10:17731066-17743058	28.046	19.3478	40.5427	27.25	64.6982	69.8515	68.1227	71.6385	29.9214	84.8688	101.987	59.1491	113.672	125.157	0.000262432	-2.05201	3.58098	XEN
XLOC_002531	9530068E07Rik	chr11:52209929-52222225	18.0612	16.6603	23.6746	17.5692	74.4714	42.3797	51.0578	58.5118	24.9343	149.611	93.028	49.0556	78.5867	78.3364	1.53036e-05	-2.04665	4.81521	XEN
XLOC_018995	Prrg2	chr7:52308976-52317022	4.79488	5.4388	1.77808	4.25884	4.70107	8.03962	5.02499	3.36211	4.25903	16.7584	10.5905	3.47682	15.5069	18.085	0.000896797	-2.04585	3.04731	XEN
XLOC_020546	Calr	chr8:87365986-87370830	237.555	651.103	421.991	337.985	363.745	1030.12	420.595	418.471	398.124	1771.68	2979.88	494.961	1680.74	1717.76	0.000631784	-2.04363	3.19943	XEN
XLOC_012842	Cers2	chr3:95119173-95161124	20.6904	25.0971	18.1246	20.656	30.9239	49.4762	28.3896	30.5862	22.6756	80.6897	66.0591	24.0025	107.948	66.232	0.00703153	-2.04239	2.15295	XEN
XLOC_001523	Slc1a6	chr10:78243240-78277570	0.124595	0.143341	0.100687	0.178744	0.65867	0.875368	0.684726	0.68533	0.155147	0.599105	0.356001	1.86006	0.492805	0.633844	0.0010171	-2.04146	2.99263	XEN
XLOC_012490	Ctsz	chr2:174241304-174264493	64.3402	68.8365	71.944	69.5641	42.0953	130.086	63.4392	54.2914	56.2552	236.725	141.156	57.6851	290.731	274.587	2.58362e-06	-2.04129	5.58777	XEN
XLOC_003983	Galk1	chr11:115836038-115874033	93.1827	81.5871	47.9305	106.55	46.0996	114.413	44.8468	45.5887	135.545	99.0729	194.711	74.9436	344.335	333.149	0.000178972	-2.041	3.74722	XEN
XLOC_010171	Atrnl1	chr19:57685523-58207830	1.93113	1.74551	2.42195	2.28597	5.80356	3.56617	5.00402	4.70604	1.61456	5.08215	4.04195	2.93159	6.82552	10.42	0.00439365	-2.04041	2.35717	XEN
XLOC_016617	Aup1	chr6:83004646-83007676	17.1417	25.7428	24.3677	14.0085	12.1143	53.9096	30.463	11.4039	11.5415	66.9819	52.346	11.8865	84.051	82.9884	0.00011895	-2.03956	3.92463	XEN
XLOC_017712	Rtn2	chr7:19867972-19881513	12.7104	12.4327	5.16796	13.2862	8.17123	5.09663	4.77767	6.77738	6.90178	5.93852	14.178	8.75767	45.9944	43.4574	0.000343899	-2.03687	3.46357	XEN
XLOC_001433	Psap	chr10:59740375-59765348	174.255	57.7173	148.183	182.512	157.363	138.583	112.507	124.065	141.069	587.184	354.326	144.199	664.179	488.977	0.00315827	-2.03523	2.50055	XEN
XLOC_012060	Mdk	chr2:91762345-91772439	190.104	233.49	292.87	177.84	2509.59	1438.39	1239.54	1695.41	488.375	222.053	349.699	352.562	1070.66	761.95	0.00247744	-2.03506	2.606	XEN
XLOC_020507	Arhgap10	chr8:79774264-80042477	5.07038	2.33633	4.70628	6.0916	11.6966	13.0268	10.1862	17.5753	8.16888	17.3965	26.153	10.3312	15.6409	21.6423	0.00300175	-2.03422	2.52263	XEN
XLOC_016693	Tmem43	chr6:91423744-91438452	3.4632	18.02	18.9652	6.11876	9.82593	33.403	21.2517	7.86277	6.09047	63.1336	52.7896	10.0189	40.4582	54.8408	0.00839751	-2.03315	2.07585	XEN
XLOC_016139	Clip1	chr5:124029078-124134300	2.58088	1.54674	4.41337	2.11654	8.97463	7.60858	9.32559	6.92342	2.68992	19.3971	11.0779	4.4022	9.81514	11.9835	0.00196646	-2.03237	2.70632	XEN
XLOC_008441	Clic1	chr17:35187187-35195664	87.451	82.4728	110.812	97.0371	62.0641	163.617	102.712	75.8741	71.2628	506.961	346.974	75.2644	393.057	379.051	9.23279e-06	-2.03128	5.03467	XEN
XLOC_013397	Plekho1	chr3:95792762-95799762	2.98974	5.20153	3.60526	2.25595	19.9538	12.431	18.0421	18.7698	5.82836	18.2596	13.2403	9.40859	13.0919	15.6096	0.000875424	-2.0303	3.05778	XEN
XLOC_009697	Ppic	chr18:53565994-53577661	36.1905	34.4628	60.7025	31.3034	45.0457	49.724	37.0557	20.4721	45.5652	257.496	201.445	69.3859	195.829	136.321	0.00384657	-2.02998	2.41493	XEN
XLOC_017263	Sec61a1	chr6:88453600-88468794	40.6291	92.0961	78.1754	41.4283	45.6848	177.446	101.151	48.2766	47.7681	225.263	272.77	50.1185	274.795	240.346	0.000940934	-2.02966	3.02644	XEN
XLOC_021498	Col5a3	chr9:20574493-20619478	1.37839	0.895872	0.392581	1.8367	0.359395	0.631621	0.448807	0.330082	0.987611	2.41461	2.57994	1.27706	4.73354	4.45331	0.00185938	-2.02851	2.73063	XEN
XLOC_004603	Baz1a	chr12:55993975-56087323	1.82512	4.60869	3.83467	1.12285	5.40834	7.25523	10.5225	9.07697	2.90502	11.6029	12.2522	3.46484	9.98804	13.2264	0.00519508	-2.02709	2.28441	XEN
XLOC_003084	Cep112	chr11:108286579-108721929	0.689119	0.445444	0.738584	0.428905	2.91929	1.33404	1.33949	1.57075	1.16156	2.54371	3.77863	0.923695	2.67584	2.00935	0.0017337	-2.02519	2.76103	XEN
XLOC_013315	Adam15	chr3:89143561-89153932	10.6953	8.0949	8.26299	12.5877	10.4291	18.9254	8.75513	8.77964	7.27025	63.6503	32.8345	10.0558	39.8322	40.8352	4.93707e-05	-2.025	4.30653	XEN
XLOC_016580	Gng12	chr6:66846390-66971355	3.23454	7.81123	15.8222	3.60939	8.31706	17.4532	15.7427	9.32949	3.72676	29.3734	27.1165	13.4343	34.7361	27.2414	0.00916848	-2.02401	2.0377	XEN
XLOC_019890	Gmip	chr8:72332585-72345769	0.819984	1.36373	0.925638	1.06979	1.8439	3.93123	1.90632	1.34694	0.627935	8.34851	5.10282	1.28735	4.31614	4.17777	6.12826e-05	-2.02322	4.21266	XEN
XLOC_021343	Shisa5	chr9:108941140-108960280	17.2653	25.146	20.8898	13.5241	19.9079	40.5499	22.0855	20.7823	16.145	207.352	91.7078	22.0224	69.7812	86.3173	0.00072632	-2.02281	3.13887	XEN
XLOC_001245	Mfsd7b	chr1:192829710-192853660	3.44007	2.3151	2.90502	4.14253	6.16529	6.52556	7.67764	3.98569	3.1484	10.3762	17.1687	3.44791	13.4621	12.536	0.000112031	-2.02196	3.95066	XEN
XLOC_021641	C2cd2l	chr9:44117319-44128365	2.43811	1.83153	1.45527	1.61288	1.65179	2.82709	1.58268	1.595	2.51798	8.71359	6.71284	2.21885	8.29683	6.52625	0.000905607	-2.01443	3.04306	XEN
XLOC_006366	Tm9sf1	chr14:56254802-56262643	12.1817	24.3047	14.9364	12.8179	14.3612	36.3577	19.5189	13.3342	11.6605	72.7713	60.1406	11.4482	66.8795	62.4668	0.000390801	-2.00968	3.40804	XEN
XLOC_001249	Nenf	chr1:193130675-193141997	27.5354	14.8427	15.4151	33.9888	41.8558	38.3679	45.2394	53.008	27.7779	85.4355	32.8043	36.7967	101.353	83.1258	0.00152777	-2.00717	2.81594	XEN
XLOC_021324	Lamb2	chr9:108382192-108392861	10.4007	7.57086	7.99348	8.54958	22.2375	18.6091	14.042	11.6137	7.51476	59.3106	40.4572	10.9381	37.2208	32.1074	0.000139904	-2.00623	3.85417	XEN
XLOC_018866	Spred3	chr7:29943847-29953666	0.906504	0.397865	0.335735	1.05122	1.24172	1.15634	1.45246	2.02635	1.03862	1.74204	1.24667	2.97847	2.36355	3.03779	0.00394248	-2.005	2.40423	XEN
XLOC_022944	Magt1	chrX:103163423-103207238	9.0386	10.4725	16.8809	8.865	21.2003	21.7447	16.9162	19.039	11.0123	43.9828	49.1793	15.9237	52.7266	37.9754	0.00309204	-2.00299	2.50975	XEN
XLOC_013829	C630043F03Rik	chr4:71862277-71864964	0.482135	0.414741	0.23602	0.430541	0.409762	0.290737	0.251685	0.397762	0.61527	0.393481	0.328773	0.702598	1.61803	1.51248	0.000171356	-2.00168	3.7661	XEN
XLOC_004261	4933426M11Rik	chr12:81891518-81981820	10.398	8.97952	13.1602	17.0138	30.6101	25.4097	17.724	20.6387	10.5287	77.6533	50.7241	15.3639	48.6507	50.5675	0.000164778	-2.00168	3.7831	XEN
XLOC_017705	Six5	chr7:19679892-19683694	2.13011	1.58115	1.8216	1.68614	8.51	3.32193	2.89073	5.28269	2.86995	7.73732	5.38735	3.2488	8.92715	5.52329	0.00685678	-2.00124	2.16388	XEN
XLOC_020119	Slc7a6	chr8:108692774-108722604	29.2122	21.1626	35.6739	29.9128	33.8632	51.3591	32.6673	33.4293	24.5229	198.733	111.761	25.8557	104.24	127.612	0.000501242	-1.99956	3.29995	XEN
XLOC_010407	Plgrkt	chr19:29423166-29436361	9.08858	11.1114	13.5888	8.51793	9.58075	16.7175	13.8437	11.6062	6.30877	24.09	20.7569	6.90705	42.6679	41.8477	5.3519e-05	-1.99833	4.27149	XEN
XLOC_018950	Plekhf1	chr7:39005672-39013013	8.61177	8.90802	5.14419	6.59019	3.60451	9.82813	9.88798	4.13888	9.86304	27.0824	30.9106	5.24938	23.6233	34.8032	0.00397316	-1.99798	2.40086	XEN
XLOC_013717	Il11ra1	chr4:41707315-41721049	2.71373	1.94391	1.40944	2.04685	6.70882	4.78781	4.15076	5.12857	5.00075	12.942	6.89599	5.05892	8.98548	7.2159	0.000842636	-1.99764	3.07436	XEN
XLOC_008636	Epb4.1l3	chr17:69506149-69639327	4.13964	0.513928	2.52988	5.16081	6.54481	6.78656	7.70116	7.38419	4.11324	10.0018	9.16827	8.78016	14.2004	10.3913	0.00861742	-1.99433	2.06462	XEN
XLOC_006951	Pde1b	chr15:103333728-103360483	4.32423	0.473959	3.35987	3.47945	1.5295	1.03338	0.884436	1.73897	6.53722	4.13264	2.69087	1.99313	11.7106	11.4469	0.00235291	-1.9927	2.62839	XEN
XLOC_007570	Pcyt1a	chr16:32431006-32475151	5.19833	7.63242	6.46276	4.85984	9.39882	12.4284	10.1584	8.58027	6.94456	27.8699	23.9991	8.48817	28.8138	19.1205	0.00452646	-1.98884	2.34424	XEN
XLOC_006487	Fndc3a	chr14:72937759-73109810	9.31481	15.5612	21.9349	9.86133	23.8356	29.279	27.7187	20.4998	12.4413	107.6	104.13	12.2316	54.4427	57.9481	0.000764908	-1.98781	3.11639	XEN
XLOC_013314	Efna4	chr3:89137314-89141950	11.7875	11.4247	6.84139	13.4259	19.0004	26.337	20.263	20.8739	6.75492	29.4775	24.4808	8.12887	53.6937	32.3305	0.00948271	-1.98441	2.02307	XEN
XLOC_007304	Slc38a1	chr15:96401848-96473344	21.2018	24.3138	20.2591	17.3873	37.6479	35.6304	32.2894	26.7877	21.9185	121.904	86.1221	20.5485	86.3994	78.0802	5.05948e-05	-1.98391	4.29589	XEN
XLOC_004212	Tmx1	chr12:71554140-71568611	23.9092	34.8088	38.2391	19.625	46.7795	42.4241	35.3338	54.2736	29.8159	169.64	124.315	37.4451	123.881	106.502	0.000531985	-1.98269	3.2741	XEN
XLOC_001621	AI597468	chr10:84565371-84580492	10.8708	17.6755	16.5014	9.00168	18.5924	20.9739	12.3915	15.9737	15.2033	45.7336	57.1525	18.6594	58.145	48.2897	0.000818272	-1.97762	3.0871	XEN
XLOC_011384	Myh7b	chr2:155436947-155518120	2.73505	0.972118	0.671132	3.8487	1.09821	0.622073	0.408389	1.85899	1.45225	3.07898	4.10226	1.49184	9.17821	7.01501	0.00986607	-1.97695	2.00586	XEN
XLOC_022015	Slc22a13b-ps	chr9:119129608-119140810	0.1	0.11795	0.1	0.260997	0.124804	0.202946	0.1	0.129136	0.1	1.96942	2.78519	0.1	0.534895	0.6035	0.00240155	-1.9755	2.61951	XEN
XLOC_010262	Ppp2r5b	chr19:6226400-6235840	7.26605	11.1095	5.45954	5.4454	8.22843	18.0593	10.4407	8.55643	7.55856	19.9778	26.6404	7.46732	22.6756	34.8468	0.00713355	-1.97418	2.14669	XEN
XLOC_003446	Tom1l2	chr11:60040215-60166407	2.83254	1.64503	2.17494	2.76261	4.43304	4.44536	3.60183	2.94979	2.64396	19.8333	9.36427	3.9235	9.41343	9.05465	9.07981e-05	-1.97198	4.04192	XEN
XLOC_003946	Abca5	chr11:110130682-110199030	0.643754	0.358059	0.992013	0.56057	3.16303	1.12807	2.7988	1.7501	0.386195	5.34026	6.21179	1.65234	2.35463	2.6549	0.00103286	-1.97169	2.98596	XEN
XLOC_003340	Sgcd	chr11:46792284-47192804	0.1	0.1	0.248519	0.1	0.1	0.305639	0.132728	0.1	0.211988	1.16535	0.667036	0.426152	0.53249	0.538798	0.00202337	-1.96573	2.69393	XEN
XLOC_013313	Efna3	chr3:89118872-89126801	6.97245	8.79664	7.16365	7.44439	7.48399	13.8915	9.25664	6.14575	5.47273	16.3697	5.92872	3.91958	31.8078	27.4979	0.000111073	-1.96519	3.95439	XEN
XLOC_007584	Heg1	chr16:33684551-33768281	1.23314	0.226583	0.735584	1.15245	4.99013	4.60048	3.12359	4.18023	0.919301	6.80318	2.23972	3.99247	2.97017	3.56457	0.00341415	-1.96494	2.46672	XEN
XLOC_009660	1700086O06Rik	chr18:38398058-38422283	0.297951	0.362328	0.743511	0.819076	1.71524	1.73931	2.39815	1.79449	0.433314	1.70996	1.45627	1.5461	1.96976	2.36906	0.00226156	-1.96488	2.64559	XEN
XLOC_003528	Slc16a13	chr11:70030293-70034496	0.898417	1.13252	0.83919	1.8966	6.39566	8.8532	11.2908	6.37295	2.41592	4.78296	5.42235	3.40815	4.00309	5.29902	0.00303244	-1.96456	2.51821	XEN
XLOC_013938	Txndc12	chr4:108507282-108534724	43.7252	72.6589	75.4132	35.2487	42.4363	113.756	49.4916	62.6931	44.9193	393.972	373.267	31.3265	211.4	231.535	0.000553938	-1.96411	3.25654	XEN
XLOC_010129	Sfxn2	chr19:46647854-46671390	1.67026	1.60787	1.8983	2.54474	1.81353	2.75463	2.73678	1.25803	2.01449	1.55467	5.99411	1.84513	6.86357	8.19167	0.000416622	-1.96337	3.38026	XEN
XLOC_008837	Eme2	chr17:25029096-25032032	0.858865	0.494172	0.445936	1.51211	2.50068	1.51407	2.02539	1.90183	0.666236	2.59386	1.97605	0.985262	3.25778	3.17416	0.00296414	-1.95795	2.5281	XEN
XLOC_004481	BC022687	chr12:114047185-114054456	2.95518	1.79907	2.3574	3.17641	2.48393	1.57922	2.69326	1.90909	2.93971	12.6049	6.2228	3.17979	8.98088	11.0007	0.000662232	-1.9577	3.17899	XEN
XLOC_002484	Mgat1	chr11:49057692-49076526	10.1849	11.5842	10.7832	8.96307	10.7381	20.1296	11.0341	8.72094	10.0556	52.2389	35.2742	14.2195	44.9211	35.5955	0.00055124	-1.95564	3.25866	XEN
XLOC_008174	Agpat4	chr17:12312149-12412506	17.7724	16.0759	11.742	19.5866	21.0223	36.8359	13.6092	17.4139	17.1839	83.0414	60.8555	13.0764	66.2672	59.9397	0.000123424	-1.95336	3.9086	XEN
XLOC_010393	Fam122a	chr19:24369285-24630317	4.61326	4.55078	2.8133	4.33017	8.29571	8.58482	7.60028	8.77851	5.61656	11.1935	9.10989	6.32501	14.9607	16.5911	0.000133803	-1.95219	3.87353	XEN
XLOC_001573	Izumo4	chr10:80165437-80168127	0.816094	0.384609	0.786419	1.08342	0.96943	0.247237	0.589021	0.399997	0.488906	2.0857	1.40086	1.78838	2.5812	3.34952	0.00233933	-1.94971	2.63091	XEN
XLOC_017249	2610306M01Rik	chr6:86798400-86799434	0.712275	1.99167	1.38287	0.668058	1.19626	2.31376	2.84462	1.39541	0.539432	3.56779	1.21085	1.30528	4.92047	4.24613	0.00271995	-1.94698	2.56544	XEN
XLOC_000829	Tmbim1	chr1:74331607-74400266	11.4653	10.9328	14.3857	14.2857	10.9831	25.4008	19.8774	10.8339	13.1564	111.459	64.9714	21.5939	41.5298	56.7216	0.00169195	-1.94402	2.77161	XEN
XLOC_022937	Zdhhc15	chrX:101732308-101866403	1.83225	2.25042	1.03614	1.35907	7.01577	9.31015	3.26175	6.20948	3.57986	2.53469	2.35116	3.59404	6.00435	6.44344	0.000399068	-1.9423	3.39895	XEN
XLOC_022478	Wbp5	chrX:132779618-132781678	173.834	144.78	159.98	144.591	462.246	427.801	448.02	457.636	192.162	477.563	355.038	225.081	493.318	702.701	0.00243417	-1.94051	2.61365	XEN
XLOC_006761	Micall1	chr15:78939412-78971681	2.77199	2.4448	3.79736	2.71472	4.37249	7.46632	5.05762	4.31054	1.63072	13.7944	8.81672	2.7952	9.81709	12.6852	0.0010757	-1.94001	2.96831	XEN
XLOC_009148	D17Wsu104e	chr17:56315963-56323343	49.3367	54.6189	56.7556	59.9448	31.0702	84.6147	38.7163	39.8099	41.8618	161.241	157.378	39.7991	207.395	214.784	2.68541e-06	-1.93606	5.57099	XEN
XLOC_005077	Tmed9	chr13:55694495-55699055	80.1715	94.9272	92.0376	96.5641	92.9645	151.13	91.0262	94.7402	86.4043	284.684	338.97	109.88	408.954	286.841	0.0024456	-1.93591	2.61161	XEN
XLOC_008786	Zfp947	chr17:22281325-22302944	0.830052	0.739611	0.461261	0.561237	1.39631	1.64648	1.02529	1.22867	0.414942	2.58467	1.27292	0.464528	2.27428	2.68428	0.000497733	-1.93577	3.303	XEN
XLOC_006032	Gnrh1	chr14:68363285-68367493	0.1	0.1	0.165567	0.182945	0.120299	0.1	0.1	0.273116	0.1	0.547588	0.787843	0.153409	0.412578	0.635937	0.00693382	-1.93475	2.15903	XEN
XLOC_007289	Gxylt1	chr15:93070172-93105515	6.77726	6.95407	9.3405	7.96623	14.4328	14.5138	14.5017	11.7037	7.35156	27.788	29.3388	8.18992	33.59	25.7055	0.00104336	-1.93388	2.98157	XEN
XLOC_002253	Tmem5	chr10:121518315-121534158	10.9099	14.8443	10.8743	10.4577	22.5242	27.7415	20.0699	19.0032	12.5304	38.3648	28.5858	18.3376	44.5866	45.2912	2.88669e-05	-1.93266	4.5396	XEN
XLOC_003488	Ndel1	chr11:68634948-68666633	14.8348	12.6966	14.2908	15.0614	16.9392	31.5962	21.3408	16.5367	18.3516	88.2151	64.4245	16.3526	49.7522	58.5419	0.000142	-1.92887	3.84771	XEN
XLOC_013881	Nfia	chr4:97234565-97785567	0.1	0.1	0.1	0.1	0.921861	0.287161	0.349381	0.28878	0.1	2.17829	0.921197	1.14155	0.334374	0.426703	0.00057894	-1.92804	3.23737	XEN
XLOC_015626	Kdelr2	chr5:144165498-144182955	70.8777	68.3883	82.8736	64.3421	69.7665	113.318	68.5677	81.5447	58.5313	289.643	336.626	86.8832	320.675	224.2	0.00263551	-1.92748	2.57914	XEN
XLOC_003210	Ccdc157	chr11:4035162-4060296	1.12271	1.2395	1.12588	1.84153	2.47957	2.20614	2.1996	1.8945	0.984547	5.36409	4.29225	1.37475	4.71395	5.42115	0.000375487	-1.92726	3.4254	XEN
XLOC_009582	Npc1	chr18:12327238-12394895	7.47119	7.23509	10.294	6.36293	12.5784	17.9291	14.0717	13.9817	12.0362	30.331	26.2231	8.56863	29.7667	29.8642	6.71161e-05	-1.92699	4.17317	XEN
XLOC_012532	Zbtb46	chr2:181125590-181194131	1.66215	2.19158	2.24824	0.889955	3.29107	4.119	5.07767	2.86306	1.86327	10.1476	7.26063	1.81383	7.35307	5.92533	0.00160936	-1.92532	2.79335	XEN
XLOC_004121	Kidins220	chr12:25659796-25744562	4.20967	2.56371	5.20037	3.91206	10.3132	7.42804	8.1258	8.93709	4.55619	21.87	16.8629	7.73549	14.4072	15.7475	0.000262669	-1.92464	3.58059	XEN
XLOC_007610	Fstl1	chr16:37777140-37836602	25.6894	29.1005	27.2696	15.7341	121.382	82.7872	119.311	102.272	69.2911	174.282	115.002	240.602	71.5513	113.993	0.00764883	-1.92395	2.11641	XEN
XLOC_001662	Eea1	chr10:95403296-95508152	1.50915	2.92402	2.10356	1.19136	3.75092	5.08563	2.87351	2.66641	1.37501	7.55835	5.35028	2.88483	7.8261	6.79069	0.00118931	-1.91944	2.9247	XEN
XLOC_022613	Ccdc120	chrX:7308839-7318450	5.17047	5.42051	3.36832	5.37395	11.5188	27.1977	15.8267	10.5598	8.22265	20.6724	15.4887	4.46577	16.9548	19.6012	0.000253021	-1.91902	3.59684	XEN
XLOC_019253	Atg16l2	chr7:108438129-108450602	2.21538	1.20279	1.77941	2.43036	3.14791	3.0093	1.84337	1.86894	1.68733	5.44093	3.75216	1.21062	7.68707	6.69975	0.000476351	-1.91538	3.32207	XEN
XLOC_009506	Tubb6	chr18:67550384-67562403	37.4985	35.8242	40.9898	69.1134	70.0662	147.099	112.186	90.0912	48.6725	103.949	148.043	85.5923	146.551	199.377	0.00313315	-1.91527	2.50402	XEN
XLOC_007125	Fam83h	chr15:75831521-75844766	2.48973	6.30479	2.36493	5.22188	2.75314	14.1925	7.79568	3.55096	0.886623	20.5544	16.3807	1.59637	15.6541	15.2088	0.0015971	-1.91382	2.79667	XEN
XLOC_008629	Man2a1	chr17:64950988-65104450	6.03852	7.02571	9.95106	4.78938	10.0235	11.5847	13.5298	7.70645	7.75203	39.4507	31.0322	16.6106	25.8022	26.5702	0.000321547	-1.91348	3.49276	XEN
XLOC_002958	Arhgap23	chr11:97311473-97363714	8.68106	6.87335	4.8077	11.4105	5.39259	7.05291	4.98907	4.60663	7.10177	25.8065	19.4514	10.9485	26.7958	33.0232	0.00149927	-1.91282	2.82412	XEN
XLOC_003527	Acadvl	chr11:69823684-69828930	12.6717	15.7727	10.3917	11.5055	18.4355	23.4928	27.1621	18.6183	11.0545	44.9423	30.432	16.8042	42.5743	52.1067	0.000514936	-1.91132	3.28825	XEN
XLOC_000234	Itm2c	chr1:87791084-87805273	44.9189	13.4432	30.7349	44.5996	73.4907	37.3024	60.4488	73.8355	44.6921	161.046	127.399	72.5513	102.969	148.244	0.00660202	-1.90995	2.18032	XEN
XLOC_017269	Plxna1	chr6:89266307-89312607	7.93769	12.5504	15.8747	12.6176	12.2389	26.6651	21.136	9.7165	7.47869	63.8584	44.5464	8.76546	44.0368	47.8692	0.000241845	-1.90795	3.61646	XEN
XLOC_001177	Cadm3	chr1:175264384-175297826	0.1	0.1	0.116256	0.126724	1.96373	0.20898	0.998863	1.52745	0.550878	0.283203	0.164178	0.284864	0.458039	0.372889	0.000397295	-1.90748	3.40089	XEN
XLOC_016661	Copg1	chr6:87837933-87863588	20.2198	38.8468	32.1825	17.6659	23.7987	61.0599	46.5515	23.5193	24.6664	101.001	121.303	26.6406	105.402	98.7724	0.0006494	-1.9066	3.18749	XEN
XLOC_011463	Ctsa	chr2:164656229-164683208	28.7133	32.2767	41.5476	21.8938	16.4224	40.763	16.3069	13.144	18.0571	196.488	95.0422	17.551	110.958	122.229	0.000264272	-1.90614	3.57795	XEN
XLOC_010458	Tm9sf3	chr19:41285331-41338494	25.3388	26.6203	39.4923	22.771	47.7015	62.3045	40.8924	43.3741	26.9446	128.298	114.653	40.3907	105.979	107.154	0.000155089	-1.89991	3.80942	XEN
XLOC_007522	Fam131a	chr16:20695129-20716709	1.56416	0.41826	1.29229	1.70719	2.22018	2.47215	2.07819	1.9936	1.2343	2.78773	2.4869	1.7263	5.59156	3.69061	0.00944991	-1.89777	2.02457	XEN
XLOC_021843	Tmem30a	chr9:79616747-79641237	16.7811	28.281	31.575	15.6131	35.3743	31.4957	28.1864	35.1962	16.8925	102.561	83.7445	22.4062	101.747	69.6312	0.00559285	-1.89356	2.25237	XEN
XLOC_012683	Mfsd1	chr3:67386689-67408153	16.1053	38.6049	31.6018	15.7407	28.7424	65.4351	25.298	22.6507	17.3756	143.849	109.213	20.9887	98.1785	91.2691	0.00143416	-1.89248	2.8434	XEN
XLOC_005676	Pik3r1	chr13:102450717-102538172	1.14645	2.85392	2.5687	1.09327	5.82669	8.1232	5.75486	3.61555	2.57532	8.8386	11.7239	5.12157	8.27839	5.9091	0.00672165	-1.88876	2.17252	XEN
XLOC_008245	3110052M02Rik	chr17:21787577-21801933	0.135571	0.103502	0.21374	0.261135	0.995243	0.259323	0.350494	0.780154	0.234894	0.687116	0.560392	0.451014	0.70756	0.613683	0.00139935	-1.888	2.85407	XEN
XLOC_012069	Cd82	chr2:93259258-93310031	0.236373	0.96024	1.39462	0.529227	1.3413	3.03685	1.33355	1.48251	0.392277	13.1055	3.3821	1.55876	2.53748	3.2312	0.00841781	-1.88648	2.0748	XEN
XLOC_008113	Rcan1	chr16:92392197-92466391	20.7452	11.9583	17.597	21.055	16.0938	33.2691	19.1706	16.0271	15.1017	79.1717	51.1803	14.145	52.7628	79.0306	0.00512276	-1.88518	2.2905	XEN
XLOC_022832	Haus7	chrX:70682653-70704368	18.6458	34.4972	21.5035	14.0093	12.6122	37.2494	15.4583	15.3262	20.6276	37.2357	50.9814	20.0815	78.4529	85.0447	0.00098312	-1.88298	3.00739	XEN
XLOC_018151	Rab30	chr7:99890223-99985627	1.83808	4.26807	1.99642	1.78169	2.73768	5.76706	3.94747	3.27815	1.38277	6.78795	7.22307	2.26841	9.45272	8.77479	0.00198897	-1.88291	2.70137	XEN
XLOC_009851	Rela	chr19:5637489-5648130	9.13815	9.33009	8.18421	10.7418	14.3022	22.5526	17.1304	13.2683	10.3707	45.6872	35.4123	10.701	26.7945	42.0731	0.00614042	-1.88101	2.2118	XEN
XLOC_008364	Zfand3	chr17:30142031-30346965	15.8129	12.2515	16.356	17.1662	41.3586	38.0306	37.8064	40.8347	19.9753	60.9283	43.0051	22.4246	48.0493	65.0945	0.00166389	-1.87747	2.77888	XEN
XLOC_022503	Atg4a	chrX:137491455-137598813	1.48565	4.45114	1.56683	1.26308	2.85084	4.84422	2.7004	1.78915	2.2309	7.03242	7.01753	2.83965	7.8853	8.20705	0.00677207	-1.87627	2.16928	XEN
XLOC_008787	Gm4944	chr17:22334231-22362581	0.46549	0.769764	0.58565	0.33347	0.942407	0.740695	1.19604	0.823858	0.396757	1.82993	1.33439	0.517478	2.23503	1.70843	0.002537	-1.87219	2.59568	XEN
XLOC_019812	Tmem66	chr8:35217616-35233901	39.9337	34.7267	54.5834	29.1654	39.4829	93.8457	49.9124	28.8844	32.0806	264.234	161.997	36.2227	136.075	153.03	0.000412633	-1.86794	3.38444	XEN
XLOC_019071	Nipa1	chr7:63217900-63274943	1.62778	1.343	1.32764	1.43517	4.99642	5.42988	5.1216	4.59541	2.4917	7.83519	5.61798	4.10866	6.259	4.20325	0.00399473	-1.86768	2.39851	XEN
XLOC_011239	Ptpra	chr2:130276013-130389485	12.5003	10.813	14.241	11.3162	22.1039	25.7443	23.9219	25.0675	17.1561	57.1635	34.6424	17.7296	46.9269	42.1566	6.35701e-05	-1.86619	4.19675	XEN
XLOC_018565	Leng9	chr7:4099784-4101474	0.436705	0.246709	0.574195	0.678357	0.1	1.01642	0.561172	0.317651	0.792187	6.8271	2.06561	1.26636	1.69854	1.82687	0.000921083	-1.86474	3.0357	XEN
XLOC_001599	Tle2	chr10:81038031-81053590	0.345382	0.324617	0.687625	0.619683	1.34036	1.05454	1.09657	0.758825	0.212184	0.703169	0.629855	0.433051	2.15083	1.44573	0.00712558	-1.86308	2.14718	XEN
XLOC_006694	Phf20l1	chr15:66409133-66476817	1.61934	1.05459	1.7202	1.84207	5.62374	4.0547	3.82798	3.43262	0.837282	10.6872	7.52899	2.4416	6.65682	4.6858	0.00333541	-1.86301	2.47685	XEN
XLOC_008449	D17H6S53E	chr17:35263346-35265800	1.78744	3.21559	2.22198	2.53029	2.95185	4.93964	4.0362	4.19509	1.54135	10.1369	5.92749	2.3356	9.7625	7.96365	0.000834046	-1.86162	3.07881	XEN
XLOC_000844	Glb1l	chr1:75188733-75207353	0.855648	0.414664	0.335701	1.19292	1.64586	0.655392	0.909229	1.01454	0.645312	1.46464	1.35431	1.13848	2.69611	2.38333	0.00429801	-1.85979	2.36673	XEN
XLOC_022988	Tceal8	chrX:132703522-132706790	20.3576	26.8052	22.157	18.2401	51.3257	54.76	59.2756	65.364	25.7976	74.8824	76.2646	40.5432	75.2041	83.5168	0.000104226	-1.85815	3.98202	XEN
XLOC_007841	Comt	chr16:18348274-18479166	15.7109	10.6979	12.8939	14.817	12.4613	19.1273	13.5145	14.9621	10.5014	35.7047	26.6644	15.3604	53.4904	44.1327	0.000441498	-1.85107	3.35507	XEN
XLOC_003301	Rhbdf1	chr11:32109584-32122293	6.49353	6.43235	5.36413	7.14093	5.49677	13.0742	13.1027	7.247	5.97971	19.0515	17.6797	4.97431	20.0686	25.8045	0.000841804	-1.85106	3.07479	XEN
XLOC_019461	Cdr2	chr7:128100549-128125826	8.74695	11.9379	10.4307	9.39539	15.6761	23.6474	17.9568	20.1486	14.168	32.6273	46.1254	17.1532	34.6072	38.452	7.39134e-05	-1.85075	4.13128	XEN
XLOC_017221	Tex261	chr6:83720407-83725806	9.66774	21.2996	19.9826	9.53308	11.4375	43.6713	27.528	10.7468	9.88914	60.5564	56.4961	10.1174	55.8167	53.2514	0.00125876	-1.85063	2.90006	XEN
XLOC_012387	9830001H06Rik	chr2:156836177-156905001	1.85661	1.57184	1.87887	1.91274	6.8414	5.83871	6.58764	4.21254	2.27394	12.2144	8.00083	3.81915	7.1119	5.88613	0.000282611	-1.84821	3.54881	XEN
XLOC_019240	Neu3	chr7:106959948-106976927	1.68923	1.40013	2.68186	2.10772	2.99848	1.97903	2.20119	2.15942	1.55278	5.94885	3.79802	1.71288	7.84064	6.34293	0.0011721	-1.84815	2.93104	XEN
XLOC_004063	BC017643	chr11:121038906-121090623	6.59728	6.69455	6.43357	7.62081	7.97762	12.4023	9.66191	8.67141	6.9031	25.6328	21.0979	7.92463	26.6095	22.538	0.000171877	-1.84578	3.76478	XEN
XLOC_016488	Zfp282	chr6:47827553-47858483	3.35704	2.4417	2.43274	2.69136	7.99629	7.7115	7.38595	6.95378	3.66074	10.9337	8.4482	4.53898	10.7818	8.83011	0.000483612	-1.84438	3.3155	XEN
XLOC_009459	Prrc1	chr18:57514386-57552373	11.1552	8.89528	12.2813	12.1077	14.0935	16.5983	13.1753	12.835	14.5287	43.9447	47.365	18.1662	49.3571	30.4284	0.00822929	-1.84428	2.08464	XEN
XLOC_015110	Tmem214	chr5:31172019-31179840	22.2905	20.1249	17.439	21.6271	28.5036	43.7695	25.8266	26.3849	18.8607	85.3504	91.8064	21.8449	86.7868	59.447	0.00346872	-1.84373	2.45983	XEN
XLOC_019630	Ctsd	chr7:149561820-149573775	134.48	197.317	227.216	159.182	127.491	246.452	112.951	116.118	110.47	868.25	396.135	177.582	559.253	729.247	0.00153924	-1.84325	2.81269	XEN
XLOC_018279	Smpd1	chr7:112702873-112706903	7.08316	3.21302	6.49791	5.49613	11.3732	16.1416	11.2354	11.8794	6.20497	39.2228	8.66217	8.73797	21.0549	18.9321	0.000549631	-1.84312	3.25993	XEN
XLOC_001477	Bcr	chr10:74523640-74647668	5.64597	4.84933	4.92026	5.66588	12.6218	12.9099	11.4988	10.574	6.40861	16.4297	16.0383	5.18362	18.2309	19.5788	1.37004e-05	-1.84278	4.86327	XEN
XLOC_003596	Wdr81	chr11:75254444-75268219	3.31294	1.64936	1.82363	3.31914	6.89964	7.05904	5.98979	5.71394	3.38955	12.7677	8.09608	3.57805	9.64331	8.47784	0.00107462	-1.8426	2.96875	XEN
XLOC_019430	Rras2	chr7:121190295-121261295	27.174	53.246	40.2648	22.6415	37.7187	86.4565	62.3231	42.7754	29.4541	101.873	99.9702	35.7448	140.192	116.724	0.00182564	-1.84199	2.73858	XEN
XLOC_017191	Tcf7l1	chr6:72576373-72738950	8.25919	11.2294	10.2615	9.75561	16.705	30.0762	34.3598	19.6024	20.2288	27.1877	40.455	14.6205	36.6495	34.0685	3.10581e-05	-1.84002	4.50783	XEN
XLOC_000745	Slc40a1	chr1:45964914-45982439	0.631529	0.443233	0.1	0.601715	6.95128	8.69793	11.773	4.45341	1.19397	6.5939	3.4398	4.00182	1.33004	1.8499	0.00913017	-1.83998	2.03952	XEN
XLOC_016929	Ppfibp1	chr6:146837015-146980545	9.70309	7.32232	8.64424	8.12505	14.061	17.6322	16.0152	15.7405	13.6914	31.8502	28.7664	21.283	26.2047	34.2757	0.00107952	-1.83967	2.96677	XEN
XLOC_005414	Slc35b3	chr13:39024008-39052744	2.43544	3.09579	2.64757	3.55649	4.95697	4.64435	3.59747	4.4127	2.36476	13.8285	10.1731	3.86686	12.5899	8.41105	0.00475181	-1.8396	2.32314	XEN
XLOC_014877	Pqlc2	chr4:138853919-138866615	2.44438	4.4645	1.57695	1.80607	3.39843	11.9021	5.48244	3.61065	2.71248	18.6498	11.7736	3.10471	9.88026	8.53607	0.0034104	-1.83948	2.4672	XEN
XLOC_001630	Nt5dc3	chr10:86241749-86301134	6.31324	5.52097	6.24209	6.43435	4.21069	7.57616	4.37414	2.36651	5.26816	13.278	15.8862	4.19368	27.1051	16.6829	0.00794276	-1.83713	2.10003	XEN
XLOC_015147	Sh3bp2	chr5:34868432-34906288	0.903301	1.09125	0.771889	1.38743	3.06175	3.73102	3.67041	4.60766	1.77612	2.72791	2.27461	2.2241	3.74117	3.67167	0.000187618	-1.83557	3.72673	XEN
XLOC_018719	Clptm1	chr7:20216928-20250379	19.3384	25.435	19.3562	17.3792	26.5739	48.4072	33.8981	28.1561	19.5652	72.4639	58.4656	16.2547	87.1507	58.2795	0.00475395	-1.8353	2.32295	XEN
XLOC_017224	Cyp26b1	chr6:84521407-84543902	0.1	0.125149	0.28877	0.1	58.8429	52.6949	81.578	21.7411	0.1	2.4756	0.439837	0.436772	0.624216	0.469628	0.00904987	-1.83329	2.04336	XEN
XLOC_006254	Fam213a	chr14:41807028-41827064	14.2867	11.7411	20.1939	11.0185	21.6389	54.3587	23.1356	23.6419	12.1206	82.0262	19.9899	14.6444	43.7773	57.9101	0.00238356	-1.82904	2.62277	XEN
XLOC_002595	Nt5m	chr11:59661574-59690035	3.66872	2.6979	2.99705	3.17366	7.4219	6.38823	6.51475	6.36073	2.86529	10.5853	6.27718	3.74742	10.1101	12.1328	0.000318895	-1.82711	3.49635	XEN
XLOC_002371	Xbp1	chr11:5420643-5425996	28.8283	58.9745	31.0351	26.6259	24.5138	69.5002	36.8181	33.3187	43.0957	132.445	149.18	44.6528	134.747	123.288	0.00147371	-1.82691	2.83159	XEN
XLOC_011806	Nr4a2	chr2:56959636-56976414	0.1	0.158799	0.3211	0.207035	2.00101	0.939855	0.970179	2.26392	0.256367	1.51598	1.31428	0.234461	0.597023	0.798265	0.00585529	-1.82625	2.23245	XEN
XLOC_017245	Mxd1	chr6:86597038-86619153	0.453016	1.94306	0.836201	0.650734	1.905	2.30559	2.55817	1.29399	0.852039	5.29581	3.17136	1.01617	3.2129	3.66928	0.00892274	-1.82569	2.0495	XEN
XLOC_012763	Pbxip1	chr3:89240625-89254874	3.2876	5.01488	3.97966	4.97749	9.62784	8.17804	8.49397	6.76888	2.4508	39.1763	20.0452	9.49164	13.6836	16.9057	0.000715881	-1.82563	3.14516	XEN
XLOC_010141	Gsto1	chr19:47929478-47939278	39.0329	41.519	32.3129	40.3046	20.2689	83.0483	48.3302	22.8311	34.1156	118.547	92.9065	54.5334	108.743	162.53	0.00436785	-1.82462	2.35973	XEN
XLOC_022712	Lamp2	chrX:35758240-35809632	32.3616	18.6742	45.1333	24.4514	44.5767	39.0425	36.779	39.5702	28.8812	257.601	144.495	44.1543	98.9437	114.443	0.00145831	-1.823	2.83615	XEN
XLOC_021940	Manf	chr9:106789745-106794269	38.3681	49.5152	49.5633	55.623	46.9478	104.408	46.5314	55.5241	55.0561	130.028	235.286	59.2803	185.404	155.461	0.000328293	-1.82008	3.48374	XEN
XLOC_002432	Cpeb4	chr11:31772210-31831577	1.06862	1.65318	1.08448	0.992804	1.50415	2.30932	2.81594	1.22081	0.368092	9.49163	7.19418	1.17163	3.79075	4.68201	0.00103706	-1.82007	2.9842	XEN
XLOC_018295	Ppfibp2	chr7:114738564-114901546	4.40941	5.38373	4.52541	3.32138	1.25747	6.94899	1.45958	0.655516	4.10057	12.1817	34.1674	2.00009	19.2235	11.905	0.00871474	-1.81939	2.05975	XEN
XLOC_016740	Irak2	chr6:113588460-113645020	3.40525	1.51574	1.17191	3.14013	17.8827	11.6609	8.42811	9.45792	3.13687	9.31612	4.26305	4.76006	8.02462	8.2422	0.00235609	-1.81706	2.62781	XEN
XLOC_015627	Daglb	chr5:144225360-144265310	3.45565	1.14017	2.13108	2.44078	3.50141	4.82338	4.30147	4.40494	2.43112	7.7926	5.45082	2.66257	8.46891	7.65139	0.00159913	-1.81425	2.79612	XEN
XLOC_022609	Ppp1r3f	chrX:7135687-7182546	1.54031	1.00071	1.96792	2.14292	1.10521	2.04936	1.18478	1.45627	0.921355	12.2319	8.22216	1.0442	6.47433	5.21755	0.00151736	-1.81368	2.81891	XEN
XLOC_012368	Edem2	chr2:155527408-155555211	23.3991	19.3727	19.998	22.9831	14.304	25.4216	14.6216	15.1891	20.369	73.8257	70.1933	12.4478	72.1474	78.1197	2.31546e-05	-1.80927	4.63536	XEN
XLOC_013087	Pex2	chr3:5560187-5576248	5.65099	5.69696	5.9698	5.56636	26.859	18.2686	18.0659	23.3088	7.46559	21.8934	21.1274	9.01738	22.8508	17.1468	0.00123218	-1.80557	2.90932	XEN
XLOC_001382	Ostm1	chr10:42398721-42422268	7.20673	13.0223	11.5041	5.36265	8.2682	13.0873	8.77963	8.08819	9.77352	51.4089	29.3229	6.99343	32.9796	31.7462	0.00105077	-1.80309	2.97849	XEN
XLOC_004715	Tmed10	chr12:86681563-86715667	48.0004	56.069	68.664	44.5839	65.5877	85.1065	58.844	66.5542	58.7644	217.791	209.586	55.4089	192.32	186.161	8.16307e-05	-1.80042	4.08815	XEN
XLOC_015106	Slc35f6	chr5:30950311-30962102	4.52893	7.5744	5.3502	4.88155	4.67438	9.83446	7.33356	4.88906	3.43908	19.6413	17.1805	4.53701	20.0426	18.8217	0.000223246	-1.79913	3.65122	XEN
XLOC_012352	Commd7	chr2:153442665-153458517	2.27123	5.19488	3.07526	1.62104	5.07095	9.16846	7.32607	6.83979	2.46663	11.0391	11.826	3.83043	9.305	11.8575	0.00579782	-1.79908	2.23673	XEN
XLOC_013500	Fam102b	chr3:108773914-108830525	1.10508	0.584069	1.61771	0.839523	6.13098	5.59558	7.05393	5.57719	1.00002	6.89748	6.20244	3.67184	3.27098	3.94063	0.00274346	-1.79847	2.5617	XEN
XLOC_009498	Sec11c	chr18:65960231-65977311	13.4035	28.6821	11.0612	9.18972	6.86917	26.6878	8.68575	7.772	12.0918	36.9149	37.4895	13.0378	60.6106	47.791	0.00756117	-1.79824	2.12141	XEN
XLOC_004106	Pdia6	chr12:17273400-17331536	116.012	221.096	214.028	162.109	180.702	323.728	193.432	204.233	196.992	355.008	803.891	217.602	656.568	579.008	0.000557462	-1.79271	3.25378	XEN
XLOC_006817	Prr5	chr15:84511427-84534103	14.4933	12.401	9.99968	11.9305	14.4726	31.5359	16.1718	12.6273	12.0767	27.3106	42.6394	13.4425	37.6937	46.8525	0.00065419	-1.79214	3.1843	XEN
XLOC_016066	Kctd10	chr5:114764949-114830514	16.828	15.1682	13.599	18.3527	47.3449	50.8024	48.0511	54.7571	21.7027	100.571	81.7996	45.1854	48.1103	62.41	0.0010694	-1.78934	2.97086	XEN
XLOC_022255	Zfp449	chrX:53599576-53618851	2.45839	1.91325	3.18303	1.96605	3.5889	4.8541	4.16582	4.2184	2.97528	10.4607	14.1099	2.7315	8.82125	7.63257	0.000517241	-1.78928	3.28631	XEN
XLOC_014731	D830031N03Rik	chr4:123026875-123361603	1.00844	0.36612	1.41491	0.830307	3.39844	2.53734	3.00899	1.54307	0.629745	22.1881	17.9154	1.58557	3.40227	2.84313	0.00382743	-1.78689	2.41709	XEN
XLOC_003724	Rsad1	chr11:94401111-94410521	1.07471	1.77231	0.579434	1.2106	1.15406	2.28137	1.04684	0.828488	0.831685	2.03354	1.31849	1.25387	4.73668	3.26201	0.00818216	-1.78656	2.08713	XEN
XLOC_021334	Ip6k2	chr9:108698324-108708664	4.18245	5.40341	4.32085	3.03132	15.9241	13.8053	15.8865	20.148	8.4167	30.9804	21.6206	9.9331	12.9589	16.2213	0.00110961	-1.78472	2.95483	XEN
XLOC_003296	Erlec1	chr11:30829783-30854131	4.00321	7.41214	7.33512	3.84922	9.93171	8.60798	9.16666	8.753	4.78702	27.6576	15.5912	6.09096	19.6637	19.2683	0.000769202	-1.78465	3.11396	XEN
XLOC_020721	Galns	chr8:125102136-125135387	3.912	3.77466	4.94193	3.74506	5.64377	9.43125	4.96545	6.88107	3.68055	20.2539	14.1525	3.62918	11.422	16.754	0.00407296	-1.78309	2.39009	XEN
XLOC_011049	Arhgap1	chr2:91490274-91512477	17.2779	22.7462	20.513	18.4032	36.2761	61.6589	38.1739	31.2475	19.5609	73.8553	74.6877	33.3362	76.7517	58.9421	0.00111259	-1.78152	2.95367	XEN
XLOC_009869	Ehd1	chr19:6276895-6300096	36.0054	84.2771	30.8428	36.7978	45.9484	126.931	65.4959	60.2107	40.3541	158.779	160.625	43.6158	136.363	186.092	0.00910731	-1.77896	2.04061	XEN
XLOC_013591	Sh3glb1	chr3:144351807-144383287	8.63937	10.769	14.1589	8.47375	19.7863	23.639	17.7878	21.6769	10.7895	41.1808	38.9906	20.8026	33.5703	38.4914	0.000512929	-1.77744	3.28994	XEN
XLOC_005830	Btd	chr14:32454242-32481383	3.77868	7.17674	5.8259	3.65955	10.6454	11.602	9.23035	8.30892	5.6009	30.5424	24.1879	6.06365	17.6853	17.3288	0.000634026	-1.77648	3.19789	XEN
XLOC_001579	Sppl2b	chr10:80318019-80331453	2.89445	3.45015	1.85713	3.47955	5.56014	5.9511	4.93802	4.85834	2.73659	13.2169	8.88759	3.49017	11.7672	8.23903	0.00438973	-1.77625	2.35756	XEN
XLOC_022714	C1galt1c1	chrX:35983959-35988320	5.33711	7.10241	7.09858	4.30603	6.42362	9.1237	6.11127	7.74613	5.45459	25.11	11.6568	6.57346	20.885	19.9479	0.000176983	-1.7761	3.75207	XEN
XLOC_001226	Marc2	chr1:186636946-186669726	25.5483	18.7565	36.5724	27.7417	20.5976	39.6845	28.8046	22.0011	29.4037	159.904	175.633	30.4502	86.9565	98.3248	0.000552774	-1.77044	3.25745	XEN
XLOC_012070	Ext2	chr2:93535787-93662725	27.245	21.1464	31.4279	23.4967	27.9958	32.357	25.1663	26.6275	22.0405	85.2929	73.8875	19.9897	102.954	73.0665	0.00310496	-1.76868	2.50794	XEN
XLOC_006083	Elf1	chr14:79859743-79982283	4.98542	7.73535	7.77782	4.37449	6.54825	18.6928	13.136	6.69288	5.39804	48.615	34.5723	4.04255	20.6245	21.6887	0.000418156	-1.76652	3.37866	XEN
XLOC_020990	Hyou1	chr9:44187572-44200452	49.667	53.1363	40.8167	64.7252	45.6743	74.0639	39.1085	54.0039	59.7348	138.55	181.284	56.8673	212.401	141.65	0.00548415	-1.76498	2.26089	XEN
XLOC_005822	Glt8d1	chr14:31813011-31832275	4.94569	6.52443	12.0811	4.28279	8.22463	11.3529	8.74642	7.28565	3.23547	31.2534	29.0817	6.78142	20.0879	27.2034	0.0082975	-1.76473	2.08105	XEN
XLOC_016979	Tspan12	chr6:21721394-21802515	0.369251	0.151215	0.244782	0.325213	10.4306	4.72117	8.44058	13.2699	0.388309	24.0698	7.22085	2.78469	1.0384	0.814272	0.00277068	-1.76467	2.55741	XEN
XLOC_001555	Hmha1	chr10:79479416-79494216	9.13734	5.97476	7.35597	9.92357	1.70532	4.59241	1.80328	1.34104	3.75275	7.81218	4.43026	1.11053	25.5661	29.3534	0.00039367	-1.7617	3.40487	XEN
XLOC_016115	Erp29	chr5:121894761-121902483	96.6946	80.3624	83.9113	105.292	89.523	202.628	104.906	98.3164	100.997	286.006	429.173	99.3672	360.25	260.037	0.00236885	-1.76007	2.62546	XEN
XLOC_016721	Edem1	chr6:108778634-108809350	9.37923	10.8428	12.9576	10.412	10.6355	23.2797	13.3999	11.4898	12.9868	39.3141	49.2327	13.1672	38.4776	35.3241	6.24461e-05	-1.7596	4.20449	XEN
XLOC_000851	Chpf	chr1:75471143-75476046	22.5581	20.8131	12.506	25.6939	22.365	19.7403	16.4594	19.5617	19.5598	69.16	68.8139	24.7056	62.1955	75.6847	0.00119537	-1.75729	2.9225	XEN
XLOC_017327	Emc3	chr6:113464880-113481632	13.0957	18.4033	16.4483	13.3312	23.7592	30.9429	22.9208	23.5964	17.9784	67.0519	46.0547	18.7494	50.0578	53.4628	7.58315e-05	-1.75646	4.12015	XEN
XLOC_016029	Crlf2	chr5:109983727-109988012	8.79788	6.61505	5.09725	9.10979	4.92643	9.52543	4.10308	3.79166	5.09078	40.4238	19.8153	6.30434	24.6558	25.2999	0.000256302	-1.75408	3.59125	XEN
XLOC_013691	Ube2j1	chr4:33118399-33139339	5.93158	3.21621	8.0025	5.0843	15.0953	16.8301	15.5389	15.7199	6.88196	33.6216	29.4696	12.9291	19.669	17.8286	0.00115845	-1.75399	2.93612	XEN
XLOC_020446	Psd3	chr8:70212980-70434845	0.140212	0.1	0.1	0.149976	4.55339	1.63403	3.1264	3.06068	0.311524	1.64408	0.771254	1.50957	0.34964	0.476988	0.00265192	-1.7539	2.57644	XEN
XLOC_016756	March8	chr6:116288140-116359558	3.97714	2.27693	2.84807	4.35649	15.429	12.9301	12.7971	14.115	4.39061	16.7068	13.3007	7.13451	9.86794	12.8077	0.00231872	-1.75261	2.63475	XEN
XLOC_022189	Pgrmc1	chrX:34138219-34146074	33.3408	41.9642	33.3909	25.6095	70.9813	86.9497	71.6736	70.2147	59.7772	110.075	84.2063	62.5867	121.463	104.764	0.000373418	-1.75225	3.4278	XEN
XLOC_013583	Rap1gds1	chr3:138588869-138738163	10.0966	6.01104	7.87778	10.1866	15.0278	18.2829	14.4696	19.2486	16.8887	25.5333	29.2233	16.103	30.4119	27.0145	0.000380096	-1.7489	3.42011	XEN
XLOC_011243	Atrn	chr2:130732231-130856062	2.00204	1.60863	2.07676	2.29314	6.71908	4.72779	5.11798	5.2021	2.31549	12.6387	8.69893	3.26354	6.39088	7.00928	7.98943e-05	-1.74769	4.09748	XEN
XLOC_001727	Tmbim4	chr10:119645881-119661953	28.9938	41.9662	36.5317	29.7734	45.3458	60.5988	44.1145	40.3538	37.8474	162.72	66.3127	35.0728	128.644	101.74	0.00101538	-1.74708	2.99337	XEN
XLOC_005480	Pdlim7	chr13:55598847-55614800	19.3623	20.2757	14.3017	20.3189	84.321	114.267	113.482	79.5285	22.9107	48.1437	51.8807	34.916	52.5306	71.7391	0.00224554	-1.74284	2.64868	XEN
XLOC_004038	Arl16	chr11:120319442-120328914	2.23088	3.32885	2.03843	2.12822	4.18461	3.93598	4.62352	4.40648	2.2236	7.61018	5.39952	3.10663	8.35462	7.92079	0.000267605	-1.74272	3.57251	XEN
XLOC_007273	Plxnb2	chr15:88985978-89011218	22.4864	18.1559	19.4201	28.173	22.0612	33.4324	22.8677	16.3715	13.553	111.016	59.5381	21.4947	66.1737	81.4525	0.000844938	-1.74252	3.07318	XEN
XLOC_007051	Derl1	chr15:57701056-57723973	19.306	25.2167	17.6527	18.1904	28.5095	44.3257	27.3386	26.862	20.8617	86.1483	80.0647	25.6318	74.079	60.1916	0.000706526	-1.74049	3.15087	XEN
XLOC_019410	St5	chr7:116667424-116760661	8.02723	5.7862	7.15141	7.93513	9.83583	12.1358	8.98914	8.30337	19.5733	25.6421	18.7144	16.5566	29.9239	18.2723	0.00987261	-1.73785	2.00557	XEN
XLOC_010891	Gorasp2	chr2:70499565-70529782	49.3016	46.2874	43.7974	47.2652	50.1527	79.2131	50.1797	48.3213	54.1959	152.026	166.123	52.7695	164.15	147.059	3.85116e-05	-1.73754	4.41441	XEN
XLOC_013027	Adh1	chr3:137940608-137953655	0.1	0.1	0.1	0.1	8.31136	4.05539	4.26235	1.49161	0.1	0.974734	0.366768	0.1	0.332177	0.334675	6.91569e-10	-1.73737	9.16016	XEN
XLOC_013776	Invs	chr4:48292673-48486294	0.738244	1.16139	0.589571	0.778662	4.10933	2.60138	3.27399	2.45521	1.07507	3.1432	3.87177	1.46979	3.12384	2.32198	0.00338517	-1.7368	2.47042	XEN
XLOC_001522	Ilvbl	chr10:78037244-78047247	4.58513	5.31222	3.62781	5.77079	6.49608	9.41111	4.40199	4.32486	4.33943	17.6844	12.589	5.38961	15.924	16.212	9.12513e-05	-1.73589	4.03976	XEN
XLOC_012958	Extl2	chr3:115710366-115731934	5.46749	4.91333	5.77815	5.10775	9.05437	6.75576	6.51445	8.5631	4.48053	18.2803	11.5107	5.70631	20.1264	15.2762	0.00121238	-1.73526	2.91636	XEN
XLOC_021153	Bnip2	chr9:69837272-69859466	5.86396	7.90094	8.18752	5.3152	17.6584	13.6712	17.2347	21.6836	9.69992	30.103	26.3138	14.5552	25.1274	20.2519	0.000997644	-1.73485	3.00102	XEN
XLOC_015173	Tmem128	chr5:38651613-38660857	16.8295	24.5178	21.7962	16.4327	28.3458	39.629	28.713	32.5873	15.613	65.2116	59.44	17.6962	69.2689	63.0175	0.000192793	-1.73326	3.71491	XEN
XLOC_007277	Sco2	chr15:89186149-89207468	6.38795	3.70298	2.17566	5.74665	7.01433	6.55974	7.39447	6.9773	5.92281	15.8554	12.6231	4.70618	15.9147	14.0041	0.00257908	-1.73199	2.58854	XEN
XLOC_015586	Cnpy4	chr5:138628762-138635122	8.13031	12.4275	8.32513	7.31937	16.343	14.892	18.837	19.4163	7.87464	17.9431	17.1931	13.5213	30.7355	29.3867	0.000287565	-1.73182	3.54126	XEN
XLOC_010272	Fkbp2	chr19:7052228-7054951	40.9797	36.7013	35.1149	48.4279	24.4974	53.1071	29.8539	41.0718	32.3402	89.1164	118.137	36.5611	114.146	153.421	0.00188492	-1.73084	2.72471	XEN
XLOC_003236	Tmed4	chr11:6170716-6174840	14.5534	20.2005	19.6075	14.4169	36.6028	28.6892	31.7616	32.2921	20.4012	65.3681	29.5552	19.1186	57.3058	56.349	7.5175e-05	-1.72463	4.12393	XEN
XLOC_016285	Smurf1	chr5:145637363-145726699	10.0629	7.42782	7.26775	11.3285	8.48216	10.5787	9.51664	9.14921	11.9526	28.5488	25.5822	12.2555	29.3141	30.3184	0.000170787	-1.72462	3.76754	XEN
XLOC_004280	Dnalc1	chr12:85455277-85484460	0.651189	1.34044	1.09872	0.754032	2.08653	1.50819	2.08323	1.95586	1.22103	3.32333	2.22044	1.96479	3.06163	3.28653	0.000867077	-1.72359	3.06194	XEN
XLOC_002709	Kif1c	chr11:70514049-70545472	9.94447	9.16563	8.89422	11.457	17.129	22.3817	16.1842	18.0314	13.8037	49.5181	32.5434	13.7874	31.0991	33.9363	5.02525e-05	-1.72079	4.29884	XEN
XLOC_004101	Nbas	chr12:13275932-13590617	3.29127	3.64908	3.4027	4.10139	5.23585	5.72826	4.93214	4.51198	3.96453	13.8209	16.9004	4.94117	11.6807	12.1221	1.04106e-05	-1.72062	4.98252	XEN
XLOC_022738	Rap2c	chrX:48357090-48371195	8.21508	13.7756	22.8446	9.20373	19.2688	20.4918	17.0723	21.9895	8.15959	25.722	19.7808	13.4982	44.3405	44.7064	0.00346086	-1.72056	2.46082	XEN
XLOC_002725	Zzef1	chr11:72609727-72740622	1.45972	1.71993	1.08374	1.68152	3.04349	3.42383	2.66274	1.73203	2.13292	9.71192	7.02537	2.72685	4.92024	4.87032	0.000100133	-1.71974	3.99942	XEN
XLOC_008699	Gtf2a1l	chr17:89067999-89114490	0.872824	0.362838	0.828441	0.265771	0.360642	0.693961	0.184646	0.338384	0.175454	1.37314	1.05322	0.549087	2.07573	1.75537	0.00632307	-1.71751	2.19907	XEN
XLOC_015629	Cyth3	chr5:144383315-144471117	5.68458	2.37659	4.93555	7.11002	10.3508	7.18382	10.6562	7.4346	4.65895	20.8292	12.1709	5.79208	17.9747	15.0031	0.00277298	-1.71382	2.55705	XEN
XLOC_000095	Nck2	chr1:43502595-43627363	11.0908	3.89121	6.4322	11.1163	25.6666	13.2918	21.7589	25.7953	12.1988	25.0113	35.3224	17.9823	29.5132	23.8294	0.00442395	-1.71349	2.35419	XEN
XLOC_017854	Sirt2	chr7:29551770-29573684	12.5395	16.8082	13.5855	12.7129	14.9594	31.1861	18.1808	13.277	10.2083	46.7221	41.374	9.6255	48.1246	43.0991	0.000121102	-1.71313	3.91685	XEN
XLOC_008843	Gnptg	chr17:25325344-25377061	9.77309	14.6369	6.89442	9.0388	4.14229	10.7031	5.04114	4.11543	3.98629	33.5828	16.0029	4.12802	30.9951	35.1245	0.00113754	-1.71275	2.94403	XEN
XLOC_007282	Rabl2	chr15:89412957-89422354	2.65565	4.93641	2.04714	1.428	4.57361	6.43859	4.5578	4.47613	3.61774	4.76619	3.75569	4.05746	8.84192	9.2875	0.0055165	-1.71204	2.25834	XEN
XLOC_001616	1500009L16Rik	chr10:83185609-83225507	16.8678	11.1361	32.2176	24.287	21.4481	30.0871	13.4193	14.7717	13.1256	56.0491	75.9094	19.454	61.4716	76.4465	0.00440225	-1.70664	2.35632	XEN
XLOC_020615	B3gnt9	chr8:107749087-107779053	1.27505	1.32117	1.1159	1.23449	1.54342	1.23656	1.12615	0.916257	2.2432	10.7335	3.60641	5.78595	3.5807	4.49164	0.000615507	-1.70655	3.21077	XEN
XLOC_016763	Zfp637	chr6:117791259-117795974	7.04199	6.99899	5.09152	6.24297	9.49649	9.42087	12.1968	11.9728	4.86424	15.4575	11.0183	7.01621	20.4408	20.7875	3.26962e-05	-1.7002	4.4855	XEN
XLOC_020968	Zfp202	chr9:39999900-40021189	0.549737	0.637099	0.537802	0.465365	2.65996	2.48792	3.13922	3.02657	0.297007	1.09577	1.08938	0.682897	1.9495	1.608	0.000463279	-1.69993	3.33416	XEN
XLOC_002032	Prmt2	chr10:75669966-75700610	7.81532	4.05848	2.99975	6.27814	22.0424	18.9736	21.7215	21.4977	6.07156	21.327	12.413	11.2502	14.4092	19.8786	0.00709055	-1.69692	2.14932	XEN
XLOC_005599	Cast	chr13:74831733-74945369	4.36245	7.0417	5.30078	3.69193	8.33108	12.4971	10.3532	8.52775	5.93135	25.4307	20.6565	10.0301	14.6646	18.375	0.00191775	-1.69585	2.71721	XEN
XLOC_008295	Clcn7	chr17:25270338-25299044	6.40701	7.06517	6.17779	8.81622	5.87439	11.0261	6.51918	4.69935	5.97164	29.3278	16.5655	5.76104	24.583	21.4492	0.000266347	-1.69339	3.57455	XEN
XLOC_017002	Impdh1	chr6:29150439-29162271	23.4332	31.8149	17.8772	28.8809	28.3959	80.6357	34.9456	36.3053	25.2361	72.6422	88.564	32.8563	79.5284	85.2407	0.000324059	-1.69179	3.48938	XEN
XLOC_023054	Prdx4	chrX:151758462-151772997	64.403	60.1869	49.2812	61.1592	90.6315	95.4512	85.1422	104.33	66.7998	128.436	174.494	66.1126	232.754	146.823	0.00807292	-1.69155	2.09297	XEN
XLOC_015407	Ficd	chr5:114185790-114190616	2.68617	1.70527	1.83397	2.22827	1.87599	2.26024	2.05267	1.23893	2.37025	13.1589	6.22328	2.50615	7.77325	5.85466	0.00222899	-1.68891	2.65189	XEN
XLOC_004744	Galc	chr12:99440509-99497547	3.55271	3.90244	4.14837	3.06756	6.88565	5.36678	4.12204	5.28522	3.92513	25.6328	11.3484	2.78	12.6323	11.0096	0.000179681	-1.68837	3.7455	XEN
XLOC_020988	Dpagt1	chr9:44134927-44141683	11.6308	14.4376	12.9272	10.2393	15.2751	24.7859	14.1132	13.4356	12.2993	43.7296	40.5612	10.5359	36.4851	42.8198	0.000317374	-1.68773	3.49843	XEN
XLOC_017024	3110062M04Rik	chr6:34813145-34828065	1.50167	0.438247	1.149	2.19356	2.11866	2.30646	2.12591	3.28247	0.764502	3.23428	4.47028	1.16211	4.28685	4.20859	0.00594802	-1.68547	2.22563	XEN
XLOC_003218	Gas2l1	chr11:4954133-4965330	7.42835	9.93808	6.2771	13.7756	11.3587	21.7757	17.914	14.2591	9.14431	27.6229	22.2098	12.2163	28.191	31.9439	0.00164656	-1.68443	2.78342	XEN
XLOC_004104	E2f6	chr12:16817770-16833558	11.1871	12.8559	11.5391	11.9056	29.8289	27.8699	19.8553	26.7617	12.4022	21.1817	19.2921	15.4063	39.7808	36.5151	2.06961e-05	-1.68405	4.68411	XEN
XLOC_000517	B4galt3	chr1:173200458-173207026	19.9099	18.2611	19.4744	24.0376	16.7079	25.2794	20.2849	17.8213	21.6445	87.2218	71.3008	17.2652	72.0386	58.8706	0.000536509	-1.68046	3.27042	XEN
XLOC_002593	Mprip	chr11:59475996-59594362	14.7815	17.064	17.4503	14.1411	28.9806	36.7959	31.3955	26.014	17.2696	49.815	40.1329	24.9794	50.4463	51.2115	9.84271e-06	-1.68033	5.00689	XEN
XLOC_011382	Trp53inp2	chr2:155207591-155215583	6.86478	5.44162	8.21356	6.43016	9.78108	13.1152	15.1505	16.0268	8.80981	53.1113	33.5521	10.1995	21.741	21.3471	7.02269e-05	-1.677	4.1535	XEN
XLOC_021896	Pik3cb	chr9:98938820-99040630	7.79983	14.109	9.87488	7.7122	13.0191	24.1545	23.0846	15.217	11.8021	34.1567	31.438	8.52394	25.8798	37.1969	0.00631346	-1.6754	2.19973	XEN
XLOC_002001	Reep3	chr10:66471936-66559736	3.3563	7.70332	8.67757	2.83417	12.2098	14.2497	15.0929	10.8956	3.66943	16.6348	12.3497	7.56646	17.8671	18.1407	0.00521097	-1.67382	2.28308	XEN
XLOC_005036	Bicd2	chr13:49436917-49482394	3.86515	5.49603	4.2749	4.80106	6.61473	9.5682	8.26429	5.95925	4.51093	25.5396	20.205	7.06277	12.2539	17.1526	0.00315577	-1.67352	2.50089	XEN
XLOC_021689	2310030G06Rik	chr9:50547795-50554626	4.3452	10.963	5.61054	4.3334	2.22487	9.53596	4.85294	4.53236	3.67155	24.2368	24.4694	2.02936	20.5027	19.7193	0.00440266	-1.67158	2.35629	XEN
XLOC_006984	Fam105b	chr15:27535675-27560448	11.8323	14.2837	11.298	11.3745	12.321	21.9843	14.7009	15.9803	12.0889	28.0548	24.9215	13.6424	38.0675	39.5572	2.08206e-05	-1.66997	4.68151	XEN
XLOC_019619	Chid1	chr7:148661134-148725756	3.31714	4.41212	4.53844	3.21572	5.96421	7.51853	5.41876	5.46719	4.55503	18.0329	12.594	5.42107	11.1593	13.4631	0.000659797	-1.66925	3.18059	XEN
XLOC_014516	Hdhd3	chr4:62160087-62163234	0.547138	1.09795	0.674141	0.877013	2.94131	1.52041	3.60315	4.01056	0.310462	3.62757	1.86061	2.38281	2.37631	2.69986	0.00108305	-1.66736	2.96535	XEN
XLOC_010026	C030046E11Rik	chr19:29596771-29680411	7.24051	5.61793	9.36344	7.15695	10.1096	7.18841	8.75939	6.85416	8.52228	10.3331	11.8328	7.63962	24.067	22.5753	0.000210016	-1.66686	3.67775	XEN
XLOC_008051	Hspa13	chr16:75755435-75767063	6.03872	10.7646	7.67566	5.47272	18.149	15.6758	16.9344	20.3908	7.36903	26.2837	23.0745	12.6675	19.1654	28.3792	0.00815863	-1.66664	2.08838	XEN
XLOC_019153	Man2a2	chr7:87493982-87516261	5.11348	3.40305	5.00692	5.96704	7.21451	7.05783	5.90119	5.22789	3.62944	20.6627	9.08054	3.64764	15.6811	15.25	0.000200389	-1.66629	3.69813	XEN
XLOC_016746	Syn2	chr6:115084919-115232644	0.1	0.1	0.1	0.1	0.663173	0.691998	0.625941	1.35242	0.1	0.144718	0.1	0.1	0.383708	0.2493	0.00625092	-1.66222	2.20406	XEN
XLOC_011401	Rpn2	chr2:157034285-157152054	110.8	102.879	128.881	98.1423	84.8559	143.23	89.1537	95.5527	108.701	303.696	370.932	85.3484	401.619	295.588	0.00218025	-1.66178	2.66149	XEN
XLOC_006006	Fam167a	chr14:64055230-64084339	1.27557	2.04788	0.772945	1.77207	0.306017	2.74947	0.652375	0.605082	0.448422	1.06698	2.97687	0.365114	3.974	5.29146	0.00560229	-1.65888	2.25163	XEN
XLOC_004374	Gskip	chr12:106923561-106941267	4.43896	2.87197	4.00623	3.71812	9.35114	5.92184	6.29168	10.2859	3.43869	11.9797	9.48429	5.14126	10.9599	12.7717	0.00040301	-1.65846	3.39468	XEN
XLOC_021108	Cln6	chr9:62686593-62723724	24.2194	5.12832	11.2712	20.1822	16.3154	24.1545	13.287	12.1192	16.7748	32.9324	25.1397	9.79597	50.1836	45.7393	0.00772042	-1.65778	2.11236	XEN
XLOC_000189	Ctdsp1	chr1:74438182-74443859	19.315	16.6011	11.2947	22.3442	46.6593	46.9078	49.5867	42.6208	15.741	42.5469	53.1217	18.5892	60.5647	49.037	0.00168509	-1.65604	2.77338	XEN
XLOC_014146	Zfp46	chr4:135841983-135849857	0.806226	0.974258	0.756716	1.31253	2.26067	2.25607	2.64991	2.05688	0.811916	4.21485	3.52517	2.40512	3.10407	2.95927	0.000434167	-1.65536	3.36234	XEN
XLOC_021091	Nptn	chr9:58430046-58589366	37.0241	50.0412	43.7862	35.1993	56.045	67.2057	51.7774	55.671	32.5953	146.643	99.01	56.1389	140.255	121.089	0.000328408	-1.65433	3.48359	XEN
XLOC_017009	Ube2h	chr6:30161288-30254539	14.4555	7.52292	17.2993	16.9675	58.9892	38.8141	37.7625	40.5188	16.7449	67.399	32.3216	23.003	42.9892	45.4148	0.000983214	-1.65238	3.00735	XEN
XLOC_008642	Lpin2	chr17:71533317-71599158	2.44209	1.14189	2.52405	2.67475	5.8796	5.12032	4.96447	4.24673	3.84779	9.93429	5.58897	3.63131	7.11745	6.68582	0.00101028	-1.65226	2.99556	XEN
XLOC_009377	Pcdha1	chr18:37089938-38001526	25.3672	19.8391	13.9266	21.2633	43.7481	23.1336	25.0498	28.0949	24.8107	94.634	62.6467	35.8459	62.8561	63.4585	0.000266984	-1.65182	3.57352	XEN
XLOC_015499	Tmed2	chr5:124990799-125000512	36.2438	48.8563	50.4942	40.8504	58.4568	90.5997	61.3031	58.0708	48.75	170.196	174.361	54.6627	146.13	130.74	0.000166231	-1.64999	3.77929	XEN
XLOC_009576	Abhd3	chr18:10644408-10706694	0.369979	0.980494	0.427474	0.54794	2.10319	3.89236	3.55515	2.09134	0.281943	3.89222	1.78629	0.387614	1.62985	2.01715	0.00649786	-1.64893	2.18723	XEN
XLOC_021884	Rasa2	chr9:96439718-96531922	2.07126	1.78735	2.10884	2.27748	3.71344	4.58687	4.95205	3.99089	3.30469	7.48874	6.61836	3.31745	6.01787	6.90802	0.000147156	-1.64868	3.83222	XEN
XLOC_009908	Eml3	chr19:9004183-9016072	8.61372	9.66263	6.41585	7.501	10.0608	19.7881	11.3394	9.2213	7.51	20.1344	17.8992	5.35971	22.6522	27.6063	0.000757463	-1.64261	3.12064	XEN
XLOC_018082	Akap13	chr7:82600419-82899495	2.09743	1.39018	1.7332	2.39967	5.04422	4.47249	6.28704	3.75271	2.68429	8.66424	7.65658	3.38321	6.28464	5.61062	0.000479977	-1.64243	3.31878	XEN
XLOC_016409	Akr1b10	chr6:34334246-34346949	2.32217	3.57999	3.79474	4.8598	6.38336	7.30799	5.78472	5.24321	4.3768	11.6717	7.92493	6.82833	10.4497	12.2689	0.00129373	-1.64219	2.88816	XEN
XLOC_017396	Atn1	chr6:124692561-124706505	15.57	7.5186	8.67972	26.0594	15.5806	22.93	17.321	16.0837	10.3505	33.7937	31.0165	11.7074	44.3377	45.7451	0.00877676	-1.63949	2.05667	XEN
XLOC_015610	Chst12	chr5:140981562-141001192	13.607	7.24348	5.99234	15.9301	15.5464	26.8239	17.7259	19.6508	13.039	36.0112	32.2374	20.6346	32.4804	33.9907	0.00349145	-1.63603	2.45699	XEN
XLOC_021691	1110032A03Rik	chr9:50570932-50576257	1.08993	1.53004	2.05182	0.991094	3.05313	3.47617	3.07259	3.32561	2.29642	6.18436	2.68946	2.02279	4.33433	4.43009	0.00124061	-1.63012	2.90637	XEN
XLOC_019706	Tmco3	chr8:13255962-13322924	3.01966	3.88086	3.49787	2.80316	7.83822	8.59038	8.50107	7.50823	3.87512	15.6529	9.79165	5.55422	9.90303	10.4869	6.94542e-05	-1.62715	4.1583	XEN
XLOC_008271	Abca3	chr17:24488990-24551458	2.24607	1.93368	3.99071	2.57787	9.05819	12.8401	12.0546	8.41485	3.58141	14.8388	7.70449	4.38385	7.25764	9.33375	0.00383437	-1.62632	2.41631	XEN
XLOC_004817	Bag5	chr12:112947703-112951467	10.3672	12.4826	9.76542	11.4238	11.1005	13.2948	13.0853	12.7685	10.0773	25.3798	25.8936	11.0623	32.5094	35.4664	5.57769e-05	-1.62624	4.25355	XEN
XLOC_020993	Bcl9l	chr9:44307218-44318495	4.2067	1.72695	2.87197	5.00711	9.1673	9.89707	7.80995	6.3422	1.40401	14.0667	8.09291	3.90643	10.0282	11.2624	0.00334082	-1.62422	2.47615	XEN
XLOC_019018	Nucb1	chr7:52748043-52765778	22.5931	49.4087	40.5655	23.5991	32.3606	60.5459	36.762	29.4928	23.3789	146.512	88.3785	26.6452	123.172	86.6364	0.00896116	-1.6237	2.04764	XEN
XLOC_010122	Gbf1	chr19:46227047-46361000	8.96381	9.8663	9.03227	8.89382	13.6485	13.7779	11.4062	10.8514	10.5219	39.3117	33.118	10.5221	25.5427	31.0283	0.000369273	-1.62208	3.43265	XEN
XLOC_010035	Minpp1	chr19:32560258-32589860	24.6786	24.4307	27.2218	22.9582	28.3922	34.1189	29.7909	31.728	32.0655	43.1766	40.9609	24.5598	61.2502	91.4962	0.00529284	-1.62143	2.27631	XEN
XLOC_021809	Fam63b	chr9:70446820-70504981	1.03425	1.80244	2.24166	0.525531	1.9502	2.11154	1.68309	1.14324	0.622318	11.7181	5.93001	0.872032	4.6143	4.00449	0.00862235	-1.62106	2.06437	XEN
XLOC_016249	Zfand2a	chr5:139947169-139960445	4.53495	4.8529	3.44046	3.99759	5.08668	8.21873	5.97076	5.25244	4.93124	27.0315	17.9164	6.39084	13.5691	12.2968	0.000136107	-1.62037	3.86612	XEN
XLOC_013266	Fam160a1	chr3:85463984-85550131	0.179476	0.301344	0.304804	0.14964	1.41462	2.67564	2.92991	1.56404	0.437291	2.89326	2.23065	1.1424	0.592618	0.844992	0.0078379	-1.62023	2.1058	XEN
XLOC_004601	Snx6	chr12:55847343-55896649	40.4632	31.8383	47.0809	33.1745	65.83	70.8256	63.0806	64.8867	44.9042	87.5195	92.4162	47.4589	108.477	125.982	0.000466087	-1.61999	3.33153	XEN
XLOC_021138	Ppib	chr9:65907975-65917538	169.513	310.286	239.708	188.238	198.636	345.693	220.869	241.603	217.759	638.562	732.823	237.372	723.228	670.349	0.000711552	-1.61843	3.14779	XEN
XLOC_021831	Lrrc1	chr9:77278629-77392659	9.03445	6.64879	11.1074	7.6446	21.0397	18.0946	20.9929	14.5106	8.99078	14.2848	22.1348	9.36366	27.4564	25.4057	0.000351153	-1.61835	3.4545	XEN
XLOC_012057	F2	chr2:91465476-91476571	0.46797	0.390887	0.565349	0.476289	0.1	0.1	0.1	0.1	0.386751	0.231737	0.1	0.144492	1.62266	1.29212	0.00101404	-1.61701	2.99394	XEN
XLOC_012739	0610031J06Rik	chr3:88128944-88132553	43.7083	50.5786	38.0776	42.4154	35.7586	77.0197	36.9548	32.7856	35.2526	212.893	168.66	26.8293	159.855	107.891	0.0053077	-1.61533	2.27509	XEN
XLOC_005481	Dok3	chr13:55624595-55629899	0.618766	0.799325	1.07751	0.813572	0.630584	0.714423	0.481289	0.779458	0.682384	0.411512	0.519734	0.419033	3.00121	2.06168	0.00602846	-1.61349	2.21979	XEN
XLOC_004867	Lyst	chr13:13682675-13869707	0.341232	0.401589	0.315577	0.238224	1.27138	0.975711	0.982892	0.738173	0.579293	0.987928	1.10313	1.17938	0.806681	1.17277	0.00565874	-1.61034	2.24728	XEN
XLOC_002278	Nab2	chr10:127080041-127103759	5.72099	5.58657	5.13508	4.06211	9.12046	7.29839	9.95166	5.56662	4.53325	14.89	6.63332	7.52924	12.7061	18.5483	0.00499702	-1.6081	2.30129	XEN
XLOC_012295	Rrbp1	chr2:143773130-143836999	12.9628	42.8568	33.9676	18.8941	14.0902	52.3585	29.9386	15.5032	18.1299	116.799	114.965	28.4511	76.9273	88.7227	0.00692518	-1.60803	2.15957	XEN
XLOC_006838	Creld2	chr15:88650075-88657111	36.5511	61.3172	43.1347	42.6743	28.4611	74.186	28.0751	36.3839	39.2832	118.667	162.459	38.7712	145.375	133.799	0.000435219	-1.60399	3.36129	XEN
XLOC_002019	Gucd1	chr10:74969558-74980067	5.17578	6.72261	5.31336	4.87494	9.26597	11.9884	8.76409	8.48555	6.29977	13.9842	12.4869	5.83585	19.1818	14.3666	0.00214317	-1.60307	2.66894	XEN
XLOC_016114	Trafd1	chr5:121821733-121835624	4.96227	3.88508	5.6166	5.70843	12.0631	12.0971	10.9192	10.2368	5.08955	20.7171	12.536	8.09357	15.0028	15.6152	9.834e-05	-1.602	4.00727	XEN
XLOC_002033	Dip2a	chr10:75725793-75808036	5.17141	2.68815	5.47493	4.91118	5.74246	6.83506	6.52591	5.18954	4.13224	13.1104	15.4988	5.64187	15.6038	12.0679	0.00300525	-1.60086	2.52212	XEN
XLOC_007918	1700021K19Rik	chr16:32821787-32868452	4.30957	3.34042	4.14206	3.84674	7.76359	7.64678	8.17805	6.01933	5.04633	12.9952	9.90128	5.52036	13.5246	10.1438	0.00185667	-1.59783	2.73127	XEN
XLOC_002800	Sdf2	chr11:78059247-78068998	27.4909	25.4146	23.0015	29.0324	28.7106	36.0306	33.578	28.9608	30.3783	86.2657	63.0336	26.6446	78	80.6019	1.50548e-05	-1.59585	4.82233	XEN
XLOC_016432	Adck2	chr6:39523874-39538768	2.05841	2.50351	2.04812	1.86718	4.15107	4.74321	3.83464	3.16675	2.22187	6.56756	5.10473	2.07348	5.81477	6.98906	0.000487992	-1.59491	3.31159	XEN
XLOC_017297	Eogt	chr6:97060937-97098877	5.90538	2.75699	8.07734	7.00641	5.22385	6.61493	4.1044	3.7576	3.09407	29.7268	21.2696	4.29997	15.5554	20.2903	0.00599528	-1.59411	2.22219	XEN
XLOC_001638	Gnptab	chr10:87842156-87910074	9.66855	5.51555	10.0882	9.6868	8.51005	14.4021	7.02465	7.41642	9.34256	33.3402	29.5668	7.81186	29.1295	23.4847	0.00176185	-1.58978	2.75403	XEN
XLOC_018408	Cdipt	chr7:134119427-134124015	19.903	29.785	16.6137	23.0423	18.7889	55.3073	27.359	21.3568	19.643	83.4872	57.8768	24.7229	74.6006	59.6918	0.00195793	-1.58793	2.7082	XEN
XLOC_022953	Brwd3	chrX:105937546-106029694	3.41441	2.93058	5.05235	3.63055	7.50402	6.15381	8.19597	6.639	2.72654	20.2147	18.1215	3.0864	9.89331	12.6832	0.00233539	-1.58718	2.63164	XEN
XLOC_012095	Hipk3	chr2:104266638-104334646	2.59173	1.7366	3.53595	3.29101	12.3142	10.6106	13.6434	10.3816	2.98983	20.5252	14.5539	5.16409	7.16609	9.56433	0.00423692	-1.58475	2.37295	XEN
XLOC_013775	Stx17	chr4:48137790-48199378	2.02826	0.870268	1.60132	2.09147	4.82419	2.44381	2.84185	3.39594	1.34312	6.81255	5.53012	2.64563	4.95091	4.91617	0.00146494	-1.58206	2.83418	XEN
XLOC_002145	Hsp90b1	chr10:86153585-86168189	184.702	287.749	361.88	238.482	211.504	421.85	231.363	249.747	261.743	667.686	988.415	316.801	900.348	705.198	0.00288734	-1.58167	2.5395	XEN
XLOC_002685	Gabarap	chr11:69804871-69808451	79.62	91.2465	109.951	63.9707	85.9619	139.257	116.437	111.144	84.199	384.736	277.213	84.6185	246.831	268.902	0.000430879	-1.58091	3.36564	XEN
XLOC_021294	Cish	chr9:107199019-107204292	2.78798	2.43899	2.27862	3.59759	2.20832	2.6816	2.88349	2.53657	2.00684	16.8363	11.302	2.18421	8.10777	8.46929	0.000264973	-1.57822	3.5768	XEN
XLOC_001383	Sec63	chr10:42481301-42552320	7.41055	8.81907	9.72026	7.45795	21.1282	16.5574	14.415	19.52	10.6841	29.2149	26.9873	16.4149	25.7905	24.0503	7.64828e-05	-1.57714	4.11644	XEN
XLOC_004722	Pomt2	chr12:88447815-88505673	4.6555	5.54147	5.42082	6.13481	7.12586	7.52533	5.3553	4.01329	3.36473	11.4449	8.92896	3.47176	19.7754	12.6612	0.00837598	-1.57643	2.07696	XEN
XLOC_004833	D430020J02Rik	chr12:117640419-117643634	1.88224	1.48583	1.41911	1.35667	2.8651	2.11759	2.65591	2.15686	1.41882	2.83662	2.91812	1.54461	4.93893	4.19251	0.000470721	-1.5717	3.32724	XEN
XLOC_005076	Prr7	chr13:55565627-55574516	11.4455	4.8595	5.1996	12.5593	4.61066	9.26651	4.83016	6.94568	9.00478	8.49946	10.689	6.68362	22.8203	27.8066	0.00783158	-1.57166	2.10615	XEN
XLOC_004329	Ttc8	chr12:100158783-100221448	1.44924	2.56676	1.28541	1.32411	6.19077	5.10929	8.2092	9.19298	2.21196	5.80516	3.75479	2.75693	5.05649	4.76559	0.00222456	-1.56799	2.65276	XEN
XLOC_008378	Cyp4f17	chr17:32643406-32665839	1.77504	1.54783	2.38369	2.66418	3.00098	2.0665	1.25726	1.21213	1.44139	10.5803	3.9496	2.48523	5.63586	6.744	0.00136757	-1.56457	2.86405	XEN
XLOC_010270	Gpr137	chr19:7012559-7026383	4.96834	7.76852	4.79421	5.273	4.98136	10.4887	7.58357	5.7205	4.94152	16.2873	11.145	4.88012	14.041	19.6327	0.00514774	-1.56233	2.28838	XEN
XLOC_020849	Prkcsh	chr9:21807478-21818666	75.0357	118.896	94.1055	79.7822	54.8698	94.2057	61.2577	72.0492	88.1058	380.561	262.266	66.9706	267.774	274.815	0.00027573	-1.56086	3.55952	XEN
XLOC_010246	Scyl1	chr19:5740903-5771401	19.2896	17.2674	14.7549	17.385	15.2332	23.5444	15.8393	14.8774	16.5719	48.3942	47.1474	16.6153	53.2171	48.0546	9.21091e-05	-1.55991	4.0357	XEN
XLOC_021982	Klhl18	chr9:110328429-110379198	1.71943	1.53486	1.55938	2.08704	3.47644	4.87688	4.78678	3.54903	1.59999	8.96009	6.86254	2.7556	5.22195	4.94127	8.87495e-05	-1.55854	4.05183	XEN
XLOC_000301	Farp2	chr1:95408680-95532304	0.610912	0.291034	0.388305	0.204655	1.37913	0.633979	1.00615	1.3493	0.175782	1.9487	1.97736	0.827259	1.20864	0.992759	0.00778043	-1.55837	2.109	XEN
XLOC_021297	Tmem115	chr9:107436275-107440987	10.8672	13.4803	6.09406	12.3215	12.3561	23.0383	16.7411	15.2251	9.85668	28.0971	23.8031	10.4619	33.1518	29.7789	0.00141807	-1.5574	2.8483	XEN
XLOC_012589	Sec62	chr3:30691797-30720185	23.9817	23.4	31.4672	20.3009	42.6117	42.9426	39.9582	44.0089	28.4953	93.0253	70.6372	30.302	81.115	64.7869	0.00142071	-1.55732	2.8475	XEN
XLOC_018885	Lrfn3	chr7:31140532-31147791	4.28193	2.03514	2.64568	4.61113	2.50526	2.84347	2.36112	3.29738	2.46749	6.2557	3.98975	2.42315	11.6318	8.33371	0.0087454	-1.55668	2.05822	XEN
XLOC_012645	Alg5	chr3:54539460-54553717	14.537	18.0929	11.4716	9.42755	16.7178	23.6329	14.8422	13.271	12.9806	57.0802	44.3216	13.8337	42.4957	36.2334	0.00161258	-1.55657	2.79248	XEN
XLOC_006861	Ano6	chr15:95621273-95805903	8.71006	3.48994	6.8609	9.70167	13.8077	16.1721	13.8468	8.13177	11.4448	40.3757	24.2589	14.4166	22.5885	19.6227	0.00343029	-1.55343	2.46467	XEN
XLOC_002105	Slc39a3	chr10:80491284-80496657	1.90935	2.70585	2.05497	2.6585	3.45299	3.5254	3.10849	2.70358	2.02758	8.95311	4.94779	2.64462	5.99187	7.69578	0.00172986	-1.55313	2.76199	XEN
XLOC_019902	Homer3	chr8:72806897-72826351	7.21672	11.0944	7.33072	10.1716	29.5662	27.4278	23.3927	25.2726	10.1906	44.0731	25.3016	17.6123	25.1763	27.3537	0.000439923	-1.55264	3.35662	XEN
XLOC_019660	Tpcn2	chr7:152439827-152469832	1.16386	1.18262	0.86229	1.58511	1.51946	2.41329	2.56071	1.03069	1.26634	3.11145	2.20808	1.58147	3.41601	3.61145	0.000551265	-1.55181	3.25864	XEN
XLOC_022474	Arxes1	chrX:132567905-132569485	4.74826	7.921	5.81532	3.13356	8.69524	7.99973	8.97648	7.07434	7.82254	4.68545	4.64826	6.35418	15.5776	16.1109	0.0023215	-1.55172	2.63423	XEN
XLOC_012634	Rab33b	chr3:51287887-51300134	2.87826	3.9514	4.11154	2.29916	5.98272	6.33634	5.02601	4.43939	3.33038	14.1194	14.2895	4.31175	10.2169	9.17943	0.000913478	-1.55084	3.0393	XEN
XLOC_008357	BC004004	chr17:29405732-29439832	12.7183	10.8456	11.4335	8.15712	11.7721	14.1949	10.6925	12.0249	10.9896	22.9562	21.8391	9.6335	29.8739	33.3317	0.000311091	-1.55054	3.50711	XEN
XLOC_004602	Cfl2	chr12:55959805-55963864	16.2588	15.5837	29.8909	14.5675	70.2338	52.4439	48.415	60.0748	21.8816	49.3058	44.0137	34.6237	56.9811	54.734	0.00255826	-1.55005	2.59206	XEN
XLOC_009895	Stx5a	chr19:8815913-8830132	15.9256	17.5128	11.3237	13.8553	22.8681	22.675	17.2489	17.7086	14.8348	49.7458	36.5409	20.259	42.1767	43.6271	0.000162969	-1.54971	3.78789	XEN
XLOC_007435	Alg1	chr16:5233713-5256049	12.7841	13.4128	9.93843	12.9429	7.5397	16.1553	10.1147	7.66774	10.2446	33.8185	30.9843	9.71104	40.8871	30.9504	0.00192653	-1.54965	2.71522	XEN
XLOC_011140	Bahd1	chr2:118727350-118750260	5.4876	3.07674	4.8144	7.23688	5.37539	7.30179	7.51295	5.33095	3.75732	16.0278	11.6138	3.77224	14.7357	15.3961	0.0016171	-1.54755	2.79126	XEN
XLOC_021546	Jam3	chr9:26904968-26963006	3.65991	4.81315	6.34651	4.05169	27.9354	14.6909	19.3726	28.9754	9.63413	8.97933	7.67391	12.2259	12.5246	15.0406	0.00152994	-1.54666	2.81533	XEN
XLOC_015064	Mll5	chr5:22940246-23122389	3.12376	1.6669	3.66718	3.72929	11.8532	7.43787	9.08805	8.26039	7.03707	13.1112	8.32741	5.30495	10.2187	7.56983	0.00571693	-1.54559	2.24284	XEN
XLOC_009711	Ndst1	chr18:60845629-60873043	6.3841	3.30352	6.66307	7.921	24.0337	10.5937	15.9677	15.6003	4.45249	8.08869	8.22641	6.70217	20.8592	14.5443	0.00871541	-1.54462	2.05971	XEN
XLOC_012916	Rhoc	chr3:104591951-104597377	45.6086	89.5166	40.9587	42.1634	115.585	177.126	147.691	113.207	86.3306	249.873	178.795	97.2173	152.319	165.986	0.00439391	-1.54445	2.35715	XEN
XLOC_003873	Mpp2	chr11:101918330-101949829	2.66692	1.09073	2.62675	2.41186	5.77643	5.93113	5.4732	3.96055	2.93686	4.85095	4.47416	2.10849	7.06527	5.7544	0.00363644	-1.5434	2.43932	XEN
XLOC_017330	Sec13	chr6:113678045-113690675	79.5403	112.552	66.5362	89.8245	57.1914	98.891	81.191	80.1076	81.7519	195.097	232.078	98.4429	274.105	233.438	0.00096583	-1.54257	3.0151	XEN
XLOC_009849	Ap5b1	chr19:5568073-5571261	1.26206	1.08444	0.779747	1.768	1.77667	2.36024	3.49381	1.694	0.677794	5.03069	3.38796	1.19479	3.66747	3.46012	0.00179337	-1.54233	2.74633	XEN
XLOC_009095	Srf	chr17:46683787-46693111	11.3174	11.2524	10.9982	12.442	25.5867	30.5695	30.1525	18.7818	11.7672	22.9066	31.23	14.1463	30.2572	36.7451	0.000422493	-1.54226	3.37418	XEN
XLOC_002537	Sept8	chr11:53333237-53357598	8.3427	4.59877	9.40547	9.72673	20.7343	18.0077	16.5792	19.6075	8.15529	30.6102	19.3887	13.1043	20.1278	26.5657	0.00441922	-1.54183	2.35465	XEN
XLOC_013590	Hs2st1	chr3:144094070-144233180	9.83186	13.0068	14.1145	10.9711	16.8491	14.0656	17.3876	16.0015	13.5619	20.3413	19.4764	20.3193	37.0125	32.6727	0.000313922	-1.5401	3.50318	XEN
XLOC_005409	Ssr1	chr13:38063269-38086059	17.6107	22.5292	29.4123	17.5311	29.7916	35.7949	25.5816	29.4608	24.3294	52.2274	64.04	31.1002	74.7766	51.7016	0.00726154	-1.53842	2.13897	XEN
XLOC_017136	Nt5c3	chr6:56832394-56873926	8.95751	9.62475	13.0996	9.16688	7.76423	9.86074	9.92569	7.44385	12.8247	31.9805	26.4939	11.7726	31.6533	27.6724	0.00051422	-1.53837	3.28885	XEN
XLOC_011820	Rbms1	chr2:60590009-60801261	8.42232	9.07259	8.08775	8.14353	60.9405	47.4691	69.7801	57.2332	12.6846	52.2001	31.0148	24.302	19.7758	29.1496	0.00516686	-1.53671	2.28677	XEN
XLOC_007884	1110054M08Rik	chr16:24392641-24992664	1.21629	0.75977	1.31195	0.574746	0.44309	0.514491	0.1521	0.518875	0.726512	1.01645	0.79454	0.464983	2.89339	2.70968	0.00251494	-1.53659	2.59947	XEN
XLOC_009162	Mllt1	chr17:57032033-57074811	9.97257	8.85454	10.0103	13.9153	13.2535	14.4585	14.6555	13.7845	10.3625	17.8294	21.6121	10.9833	29.3559	32.6218	0.000471728	-1.53573	3.32631	XEN
XLOC_019891	Lpar2	chr8:72346463-72355001	6.23978	6.67045	6.90751	4.58504	8.10922	27.3046	13.4014	9.54769	6.68472	29.7825	30.6114	3.23278	16.3186	18.9631	0.000514892	-1.53187	3.28828	XEN
XLOC_008690	Socs5	chr17:87507018-87536925	4.58156	3.47704	4.13818	3.65169	5.0544	4.48645	6.04879	4.29518	1.86648	13.7633	7.65033	4.47038	10.0493	12.8577	0.00133101	-1.53144	2.87582	XEN
XLOC_022812	BC023829	chrX:67713230-67730218	3.84869	6.15403	4.6437	3.92134	8.01965	7.81284	8.60283	9.50569	5.33754	14.4564	10.0033	7.39613	13.6388	13.1382	0.00043143	-1.52819	3.36509	XEN
XLOC_020743	Egln1	chr8:127432486-127473154	18.8673	8.95384	19.3679	15.0579	29.1752	29.7612	34.264	35.8511	42.6624	44.5552	58.6518	31.6289	52.7773	36.8471	0.00850814	-1.52589	2.07017	XEN
XLOC_001655	Nr2c1	chr10:93610675-93659959	2.41956	1.36461	2.00106	1.81614	8.55952	5.19612	5.80169	8.63585	3.83733	6.57041	4.34996	2.89322	5.38145	5.54202	0.000426417	-1.5231	3.37017	XEN
XLOC_000205	Dnajb2	chr1:75232997-75242267	5.56575	5.54019	5.52342	6.37263	11.4573	10.4125	10.0283	8.59068	5.85641	21.0345	16.7744	6.6333	14.5925	18.4331	0.000901162	-1.52183	3.0452	XEN
XLOC_022696	Ndufa1	chrX:34727583-34731233	139.39	124.815	102.927	142.525	88.5499	90.6761	83.7534	88.9708	132.729	188.398	139.653	82.1173	341.961	389.67	0.000279312	-1.52159	3.55391	XEN
XLOC_013068	Pigk	chr3:152377063-152451977	5.80278	6.35887	5.96534	4.55274	8.55102	7.48068	7.02363	7.9808	5.11954	17.825	13.7372	7.28884	18.1913	14.3557	0.00127433	-1.52112	2.89472	XEN
XLOC_011609	Ptpla	chr2:13948457-13977662	8.71585	6.76718	8.06233	7.03356	7.14093	15.76	9.41447	13.4401	9.34684	25.4328	24.4916	10.2164	19.0271	24.839	0.00169044	-1.52057	2.772	XEN
XLOC_001609	Hcfc2	chr10:82161751-82204137	3.22636	4.35934	5.95808	2.85114	4.2827	3.67596	3.7631	3.78093	2.69869	15.8647	15.9126	5.68901	13.0643	10.4229	0.00445124	-1.51863	2.35152	XEN
XLOC_017553	Dennd5b	chr6:148936590-149050202	1.07833	1.28312	1.97327	0.673554	6.81447	4.67879	5.47287	3.39332	1.11512	2.75217	2.58385	1.16901	3.17301	4.00045	0.00825008	-1.51836	2.08354	XEN
XLOC_016195	Hip1	chr5:135882387-136020992	5.93223	3.05372	3.7621	7.41282	13.3866	8.82052	9.24232	10.8487	2.04678	8.41674	9.17031	4.72057	15.3701	13.4796	0.00429688	-1.517	2.36685	XEN
XLOC_007488	Lztr1	chr16:17509063-17526423	11.8337	12.5902	11.0103	13.8643	18.3649	17.2248	15.6986	17.9642	10.6567	25.9712	22.2809	15.2946	33.5463	36.9326	7.68448e-05	-1.51565	4.11439	XEN
XLOC_004065	Rab40b	chr11:121217434-121249565	0.1	0.1	0.1	0.1	0.378695	0.349858	0.108728	0.1	0.1	0.98479	0.28988	0.179237	0.28664	0.284009	2.14186e-09	-1.5126	8.66921	XEN
XLOC_005755	Pxk	chr14:8930726-8997625	8.09863	14.9968	8.96892	5.45258	10.0511	19.8667	11.9954	9.78768	9.79104	17.3283	27.0206	6.42819	25.8726	27.5963	0.00482467	-1.51116	2.31653	XEN
XLOC_015482	Tmem120b	chr5:123526283-123567454	3.55613	4.79028	2.13931	2.99698	4.74289	7.65041	4.88327	4.64381	3.31959	8.51497	10.84	3.43593	9.19093	10.0138	0.00201772	-1.51035	2.69514	XEN
XLOC_015250	Srd5a3	chr5:76569297-76584528	9.16896	6.29889	8.89564	10.238	14.0463	16.9413	17.0761	14.6674	7.43949	27.6188	23.5749	9.48591	26.5339	22.7463	0.000724512	-1.51017	3.13995	XEN
XLOC_004803	Wars	chr12:110098239-110132384	45.4	72.3816	44.4947	43.8905	35.406	70.2692	38.768	36.1179	36.0933	332.016	202.227	38.7855	137.05	156.473	0.00136849	-1.50966	2.86376	XEN
XLOC_015733	Cdk5	chr5:23924059-23929348	6.67551	8.99489	7.21266	5.89039	7.62902	7.59585	8.84877	7.1265	5.88769	17.08	9.79458	5.98154	21.6636	19.2362	0.000429341	-1.50736	3.3672	XEN
XLOC_013196	Serp1	chr3:58325892-58361423	42.3033	77.9482	53.9714	40.8882	79.5066	128.457	103.417	78.5803	62.5003	172.338	212.802	85.8694	153.118	151.985	0.00154747	-1.50421	2.81038	XEN
XLOC_003056	Arf2	chr11:103828184-103846650	7.36166	8.81723	6.0113	8.54931	12.1081	13.591	12.2411	13.781	8.72014	22.4665	18.4864	16.3932	20.3463	23.2475	0.000420222	-1.50403	3.37652	XEN
XLOC_005641	Polk	chr13:97250643-97312440	3.1004	4.14289	6.70392	5.55294	6.7625	6.15677	4.55676	4.26126	2.91128	23.4432	12.9984	6.28335	15.1035	12.5033	0.00333366	-1.50154	2.47708	XEN
XLOC_018689	Fkrp	chr7:17394615-17426280	11.584	8.42069	5.06512	11.3959	16.9526	17.4883	11.9021	18.3169	8.99025	22.1704	14.3671	9.63325	28.952	22.5948	0.00522464	-1.49934	2.28194	XEN
XLOC_000142	Bmpr2	chr1:59821480-59927703	2.9866	1.5559	4.04372	3.05302	9.81706	4.9541	14.4282	7.05537	2.94712	13.9924	18.4921	5.5879	7.73474	8.64915	0.00295315	-1.49328	2.52971	XEN
XLOC_001504	Pttg1ip	chr10:77044511-77061477	38.7171	36.9833	59.0277	44.0636	47.058	72.1402	53.5615	43.0239	40.7654	196.665	115.174	33.871	121.316	129.942	0.000527961	-1.49089	3.2774	XEN
XLOC_018951	Pop4	chr7:39047838-39056367	16.3171	24.7792	26.4739	16.936	15.9468	20.4353	47.3571	21.3559	14.4203	17.9478	51.0717	17.397	51.6801	66.9677	0.00334988	-1.48956	2.47497	XEN
XLOC_017088	Pdia4	chr6:47746139-47763511	47.9029	108.23	75.3425	58.49	75.5974	113.479	77.2352	88.7611	71.6182	184.577	262.98	88.9305	181.38	225.242	0.00542611	-1.48781	2.26551	XEN
XLOC_011621	Arhgap21	chr2:20769545-20889348	6.85072	5.49874	8.07794	8.55223	11.0026	17.5074	14.6896	10.4812	10.7227	34.4843	24.5074	8.32563	19.3884	21.2454	0.00036835	-1.48764	3.43374	XEN
XLOC_002177	Vezt	chr10:93430844-93498493	1.79963	1.51803	2.19241	1.84675	4.26163	5.02946	5.74037	5.2251	1.82856	5.31414	3.49918	2.64808	5.36912	4.93549	0.000176709	-1.48614	3.75274	XEN
XLOC_019705	Lamp1	chr8:13159134-13175338	214.476	496.025	380.217	173.833	228.02	549.457	252.061	247.567	167.223	1242.23	1119.92	180.008	868.34	901.826	0.00721536	-1.48526	2.14174	XEN
XLOC_004201	Mgat2	chr12:70285144-70287760	21.392	34.8387	25.7968	17.5912	21.9505	39.7807	28.1009	21.5272	21.9183	99.3492	57.886	29.3801	62.2793	77.022	0.00335518	-1.48372	2.47428	XEN
XLOC_004539	Adam17	chr12:21322252-21379452	8.94493	8.69907	9.96727	10.4607	17.5715	16.7096	16.1157	16.3972	11.5903	23.4434	23.5827	13.6424	25.5291	27.6497	4.58806e-05	-1.48212	4.33837	XEN
XLOC_010123	Nfkb2	chr19:46379226-46401646	10.4402	7.55902	8.01034	10.1137	6.112	14.3213	14.1457	9.45402	5.99747	27.0641	21.3086	5.28649	23.9924	26.4492	0.000258701	-1.48169	3.5872	XEN
XLOC_021649	Phldb1	chr9:44494390-44543281	4.27907	5.14264	3.01923	3.95388	9.73376	10.9151	10.8043	10.0931	3.75321	28.0877	14.8307	7.87168	11.4418	11.446	0.000366397	-1.48134	3.43605	XEN
XLOC_008870	Itfg3	chr17:26349636-26381187	14.3308	15.5874	13.0899	14.172	18.0715	21.9112	20.1195	15.1058	15.4608	38.0045	25.7057	10.3027	33.854	45.8696	0.00243914	-1.47949	2.61276	XEN
XLOC_002443	Ubtd2	chr11:32355371-32418709	8.45119	8.29239	9.75149	6.89591	33.6624	23.7414	38.2163	38.718	15.3593	8.79828	12.472	15.9728	28.2801	18.1931	0.00974989	-1.47694	2.011	XEN
XLOC_013530	Abcd3	chr3:121461827-121518133	14.8747	21.3404	18.4721	13.0732	33.9207	29.4008	35.5538	32.0067	21.9183	38.9805	34.976	21.8258	53.8	40.4863	0.00359291	-1.47661	2.44455	XEN
XLOC_011786	Golga1	chr2:38872022-38920926	1.45767	0.978111	1.65987	1.80264	4.2042	2.69418	2.70518	3.53585	1.10905	5.29504	3.6248	2.20562	4.41	3.79406	0.00133758	-1.47604	2.87368	XEN
XLOC_011206	Tmem127	chr2:127073710-127086500	6.70035	7.18501	7.0839	7.07826	11.9018	16.39	12.0389	8.31782	5.32467	37.0561	23.0904	8.30745	20.0109	18.9417	4.35835e-06	-1.47385	5.36068	XEN
XLOC_007861	Gm15760	chr16:20545184-20548629	0.263775	0.214056	0.167296	0.32571	0.31744	0.692915	0.453225	0.38064	0.565911	0.397116	0.389952	0.222977	0.689523	0.656885	0.00115463	-1.47181	2.93756	XEN
XLOC_004228	Slc38a6	chr12:74387834-74455032	1.01689	1.20711	1.11546	1.12021	5.93551	5.05629	2.21108	3.65281	1.09836	6.68992	2.95556	2.69073	2.77673	3.38769	0.000553393	-1.46703	3.25697	XEN
XLOC_019471	Arhgap17	chr7:130422662-130513429	13.3607	11.1878	15.9777	13.7513	12.8286	16.2046	13.4645	15.1259	15.9123	25.3454	27.7363	8.72517	44.3676	30.6033	0.00585572	-1.46598	2.23242	XEN
XLOC_020635	Slc12a4	chr8:108467489-108490015	17.9109	16.9654	13.2695	23.6463	18.1168	33.3414	22.8007	16.1824	21.0536	86.7707	70.1196	18.9802	44.3828	54.756	0.00220322	-1.46562	2.65694	XEN
XLOC_021147	Rora	chr9:68501608-69226835	0.49009	0.22325	0.223445	0.276257	0.24124	0.268917	0.191123	0.1	0.454497	1.90889	0.544745	0.506207	0.778223	0.895113	0.00633468	-1.4641	2.19828	XEN
XLOC_010216	Rbm4	chr19:4784292-4793877	6.32727	5.9981	3.50632	7.441	16.1614	12.9985	12.1671	13.9614	6.11241	18.2392	16.3166	9.1979	15.5408	16.5278	0.00134115	-1.46252	2.87252	XEN
XLOC_016815	Spsb2	chr6:124758958-124764314	3.53549	4.31991	2.30812	2.70051	3.12321	7.96563	6.85852	3.67826	2.8004	16.7227	7.25536	3.03816	8.47502	9.2412	0.00137309	-1.46173	2.8623	XEN
XLOC_021944	Cyb561d2	chr9:107441341-107444196	3.50774	3.63536	2.31252	3.7753	5.68713	8.14043	6.78688	5.47723	3.94712	12.3839	8.74775	2.85607	9.50201	8.69261	0.000500546	-1.4596	3.30056	XEN
XLOC_022810	Ids	chrX:67596244-67618260	2.61646	3.74962	3.58876	2.15547	6.70559	6.29464	6.37115	5.6328	3.2205	10.4771	7.97739	5.1931	8.42693	8.17282	0.000815602	-1.45493	3.08852	XEN
XLOC_007513	Dvl3	chr16:20517136-20532260	10.4762	8.86592	9.3208	12.5849	16.8069	17.6246	17.7921	14.6736	7.86772	28.0168	24.2447	9.78897	31.1272	25.4089	0.00112046	-1.45485	2.9506	XEN
XLOC_004271	Psen1	chr12:85029512-85076149	15.2338	11.4556	16.3757	12.6859	20.2772	25.3209	22.7647	23.9686	17.1164	49.2513	35.9326	18.0215	38.2709	38.1143	0.000139287	-1.4543	3.85609	XEN
XLOC_002119	Ncln	chr10:80949203-80959108	28.0115	34.8005	22.7905	34.4495	27.3403	47.9904	32.6507	30.527	29.3034	58.3663	55.939	27.8896	94.567	69.863	0.00388617	-1.45381	2.41048	XEN
XLOC_021872	Tbc1d2b	chr9:90096886-90165607	3.37069	2.09413	2.97991	3.35409	6.94775	7.90599	7.07668	5.48332	3.26313	14.5994	9.73099	5.28437	8.89754	7.21946	0.00169993	-1.44994	2.76957	XEN
XLOC_011551	Ogfr	chr2:180324111-180330542	17.2831	12.1097	14.4169	17.4424	31.2886	30.2477	33.1456	35.6329	16.0605	34.4643	30.2728	17.1921	46.8716	36.7089	0.00192082	-1.44841	2.71651	XEN
XLOC_000874	Sp110	chr1:87473474-87541611	0.1	0.124919	0.1	0.174958	0.652704	1.72113	2.93844	0.179738	0.1	0.282386	0.174674	0.422381	0.286617	0.392509	0.00686441	-1.44211	2.1634	XEN
XLOC_003686	Vmp1	chr11:86397366-86497324	16.3972	32.305	23.2946	15.2883	28.2109	41.1999	32.0217	29.4524	18.1939	69.4518	50.4551	26.4432	65.572	52.9874	0.00596319	-1.4418	2.22452	XEN
XLOC_002916	Ppp1r9b	chr11:94852525-94868212	6.39086	9.66953	8.14995	7.37727	14.3992	16.3088	17.4562	11.5275	6.68577	28.6167	23.5514	10.6973	17.9444	24.8923	0.00464469	-1.43949	2.33304	XEN
XLOC_010132	As3mt	chr19:46781932-46815585	7.84112	11.1594	10.2415	9.36299	10.3053	10.9236	7.65445	11.169	12.6623	6.22743	5.39143	8.8303	26.4524	25.8815	0.000104125	-1.43896	3.98245	XEN
XLOC_003497	Cyb5d1	chr11:69207113-69208848	3.5915	5.4983	3.70867	3.40611	10.8744	12.5932	13.214	11.7905	4.27425	19.5264	7.34762	8.96543	9.79982	12.1626	0.00251857	-1.43864	2.59885	XEN
XLOC_022314	Ssr4	chrX:71032366-71036167	69.9666	144.852	102.607	86.5643	71.8552	139.22	100.904	92.2845	64.1125	365.617	302.851	72.5579	276.949	269.663	0.00205672	-1.4362	2.68683	XEN
XLOC_005078	B4galt7	chr13:55701471-55711315	9.58367	4.86314	5.357	7.10663	4.23823	5.14722	4.92664	5.47268	4.75604	22.8643	15.6901	5.59942	18.8223	17.5865	0.00221586	-1.43612	2.65446	XEN
XLOC_013802	Akap2	chr4:57858119-57909856	10.9019	11.8666	9.96985	11.8758	15.1382	36.6431	20.281	6.64197	11.1143	87.1876	57.2649	21.2058	24.3214	36.0089	0.00643532	-1.43538	2.19143	XEN
XLOC_021891	4930579K19Rik	chr9:98462878-98464030	0.293676	0.734048	0.326921	0.416517	0.570048	0.536514	1.1869	0.213748	0.1	0.418236	0.224813	0.378134	1.2375	1.15742	0.00780796	-1.43528	2.10746	XEN
XLOC_017915	1600014C10Rik	chr7:38968235-38982584	2.46694	4.32688	2.87908	2.39822	7.0681	6.71462	5.67748	6.47808	3.64811	15.4147	12.2241	4.27556	7.94922	8.34896	0.00169554	-1.43315	2.77069	XEN
XLOC_003510	BC096441	chr11:69496078-69509600	6.36424	6.41926	8.87178	8.8748	4.54577	10.2421	6.11834	6.23632	30.2359	16.3661	8.45492	11.682	22.0547	19.1232	0.000758398	-1.43164	3.1201	XEN
XLOC_002554	Mfap3	chr11:57332166-57347319	8.06448	8.90219	8.4438	7.60795	17.7806	20.096	18.188	15.1017	9.74607	28.6775	20.8556	9.41484	26.4027	18.1212	0.00549824	-1.43131	2.25978	XEN
XLOC_021558	Tirap	chr9:34991975-35007876	2.60793	3.2878	5.4835	3.00453	5.12187	7.41342	7.56086	6.58621	2.23876	20.1194	18.8661	3.13408	10.4965	8.89599	0.00490067	-1.43106	2.30974	XEN
XLOC_013512	Slc30a7	chr3:115641890-115710324	2.96593	2.33235	3.381	2.87094	5.12245	5.35907	4.94163	4.45209	3.24667	11.3585	10.4694	4.09896	9.38494	6.16272	0.00926636	-1.42878	2.03309	XEN
XLOC_009805	1810055G02Rik	chr19:3708332-3717881	15.3698	14.6901	12.6831	19.0734	13.543	18.3616	15.3246	15.3746	17.8889	37.453	37.9288	16.7838	35.3204	47.861	0.00379845	-1.42827	2.42039	XEN
XLOC_009175	Gpr108	chr17:57374337-57387064	6.92934	6.57705	5.87043	7.48884	5.18287	7.74202	4.34346	3.67191	3.54136	23.4906	9.98848	3.71657	20.0133	16.1271	0.000929909	-1.42785	3.03156	XEN
XLOC_017320	Gt(ROSA)26Sor	chr6:112996320-113027238	3.55055	4.3672	4.54496	3.82227	7.95692	7.39154	7.40446	5.24966	3.06799	6.83155	5.24442	6.12825	9.71823	12.1755	0.00115323	-1.42698	2.93808	XEN
XLOC_001076	Fam20b	chr1:158608701-158649041	13.1882	12.3325	17.084	11.0046	22.4809	18.3055	22.258	22.4772	15.3515	39.3335	47.6326	17.8823	37.0207	35.0015	0.000388254	-1.42596	3.41088	XEN
XLOC_013264	Arfip1	chr3:84299985-84386547	11.0104	19.3588	18.2582	9.00597	14.8326	17.8409	14.4055	15.6111	10.0417	36.4017	56.0703	17.4899	42.8119	34.5569	0.00630688	-1.42485	2.20019	XEN
XLOC_012278	Lrrn4	chr2:132694251-132706598	1.23094	0.767643	0.332195	0.818175	5.5591	11.0811	14.2566	7.66462	1.64928	1.9236	0.688311	2.35402	2.19653	2.02999	0.00910358	-1.4246	2.04079	XEN
XLOC_010019	1700018L02Rik	chr19:29095321-29123219	0.825075	0.789268	0.676948	0.537831	1.19324	1.39979	1.2818	1.19178	0.494758	1.86944	3.62069	0.842848	1.56999	2.22013	0.00583304	-1.42189	2.2341	XEN
XLOC_007872	Igf2bp2	chr16:22059081-22163372	36.0053	25.0488	39.6238	33.8968	15.5272	13.6281	14.0462	12.9119	45.7461	35.0043	33.9434	27.0307	106.056	73.8154	0.00670305	-1.41856	2.17373	XEN
XLOC_000500	Tmco1	chr1:169238800-169264109	10.5118	16.1947	13.5797	9.5986	14.1893	20.4423	14.1933	15.5658	12.9632	40.2517	39.5864	15.4384	35.2896	31.3669	0.00123007	-1.41815	2.91007	XEN
XLOC_021666	Sidt2	chr9:45745957-45763332	14.7572	9.58294	16.83	18.4617	19.6514	23.1536	22.4947	15.5106	13.2102	67.6405	41.8762	17.2847	36.1907	43.4834	0.00241871	-1.41803	2.61642	XEN
XLOC_022305	Zfp275	chrX:70587958-70604419	3.4661	3.3389	3.62234	4.59332	6.51551	6.6909	6.33247	6.78132	4.40123	9.65872	9.66235	5.59825	10.6861	9.37302	0.00043463	-1.41731	3.36188	XEN
XLOC_020215	Zfp276	chr8:125778094-125842476	2.24464	1.9125	1.89711	3.08328	3.64263	3.53047	3.47474	2.54259	1.73097	7.19441	6.85316	2.50464	5.989	6.21109	0.000833914	-1.41702	3.07888	XEN
XLOC_018416	Fbrs	chr7:134628734-134635027	9.45591	5.97878	6.25307	11.6631	10.9595	14.1022	9.27879	7.99016	10.1114	28.5213	22.0369	9.09746	25.4158	19.1101	0.00772617	-1.41692	2.11204	XEN
XLOC_022473	Arxes2	chrX:132528358-132529898	8.65049	12.5274	9.61223	7.5637	14.6337	11.5986	12.159	12.0745	13.4013	10.0834	9.43398	12.9466	25.327	25.8321	0.000570553	-1.41562	3.2437	XEN
XLOC_010770	Golga2	chr2:32143772-32163441	7.8307	8.57721	7.39565	8.65519	10.7082	11.7989	9.51029	8.91559	8.75606	41.2305	29.6556	11.8449	22.1706	21.0785	1.80903e-05	-1.41406	4.74255	XEN
XLOC_021983	Nradd	chr9:110523638-110526897	24.4996	13.5185	13.6898	20.9957	15.5075	22.9638	18.9462	18.5712	13.7432	60.5609	40.2016	19.062	56.6432	40.1869	0.00963299	-1.41343	2.01624	XEN
XLOC_018017	Kdelr1	chr7:53128209-53139096	62.6447	50.7425	59.5747	58.2106	56.6358	109.094	61.7823	63.8725	52.7595	175.563	164.964	50.1254	169.238	137.951	0.000744036	-1.41016	3.12841	XEN
XLOC_005427	Dtnbp1	chr13:45017448-45097465	15.6062	11.1003	11.2305	13.5861	15.4074	19.3141	16.3696	16.3749	11.6855	19.4427	20.6818	14.6137	39.2784	29.1439	0.00364986	-1.40925	2.43772	XEN
XLOC_009817	Pitpnm1	chr19:4099997-4125858	2.88953	1.9094	3.53666	3.2709	3.28695	4.2523	3.74285	2.81306	2.2864	6.16881	4.93718	1.66226	6.9038	8.48269	0.00265818	-1.40673	2.57541	XEN
XLOC_002282	Rbms2	chr10:127566525-127617353	13.6786	12.6216	13.8881	14.1906	29.847	29.5099	27.0722	22.9903	18.652	22.4554	27.5803	15.5971	42.3538	29.6976	0.00456816	-1.40598	2.34026	XEN
XLOC_021839	Slc17a5	chr9:78384293-78435852	4.01944	3.21551	4.92494	3.25408	4.14139	4.91287	3.87246	3.54136	4.21995	21.955	10.724	2.5804	10.3732	10.0369	0.000487052	-1.40504	3.31242	XEN
XLOC_016102	Tpcn1	chr5:120984165-121038622	7.33058	5.80022	6.51308	8.54691	16.7232	21.7315	12.1785	17.6136	9.6002	26.202	17.8474	10.7453	22.2899	15.0312	0.00830935	-1.40477	2.08043	XEN
XLOC_002804	Pigs	chr11:78141923-78156278	27.5562	23.8018	21.5609	25.0808	23.9637	26.982	22.5594	22.2853	31.0519	77.1335	55.9761	20.6827	62.4415	67.2357	7.14476e-05	-1.40408	4.14601	XEN
XLOC_003912	Limd2	chr11:106017569-106021456	9.53346	7.03799	10.9658	8.25096	22.4181	19.4951	27.516	38.693	14.7796	20.0418	16.8146	16.2336	28.0137	19.3124	0.0075493	-1.40315	2.12209	XEN
XLOC_004538	Itgb1bp1	chr12:21117616-21292098	6.07264	12.7526	9.44	6.39273	7.68334	11.7856	8.47674	8.88949	7.76935	21.3131	20.8447	9.21395	22.2274	23.5962	0.00389615	-1.4029	2.40936	XEN
XLOC_003981	Caskin2	chr11:115660665-115674906	4.78625	5.10313	3.40867	6.63758	6.66615	8.53464	8.94586	7.14691	3.26293	14.5558	15.8665	3.64185	14.4501	11.8869	0.0029526	-1.40174	2.5298	XEN
XLOC_016670	Tpra1	chr6:88852244-88862234	3.3893	6.69287	6.55691	3.80245	2.66706	11.8639	8.32364	2.47533	4.08852	15.663	10.3529	2.62324	13.6511	13.3418	0.00316082	-1.40108	2.5002	XEN
XLOC_019114	Mef2a	chr7:74378716-74517744	2.17782	2.3803	3.1064	2.4104	4.00009	4.00218	4.56829	2.95906	2.75574	13.6675	11.5254	4.46765	5.73378	7.53804	0.00284097	-1.3976	2.54653	XEN
XLOC_019819	Tusc3	chr8:40068920-40250468	31.8418	22.4149	30.346	36.1852	50.1464	31.6738	39.9047	43.0934	37.6426	77.3349	80.8916	42.6912	77.7461	81.3626	0.000376353	-1.39754	3.42441	XEN
XLOC_012078	Ttc17	chr2:94140922-94246846	3.29344	4.03065	3.92466	3.1675	4.81858	5.84772	4.00654	3.86727	2.12745	15.791	8.90147	1.75961	10.8579	8.11884	0.00283167	-1.39654	2.54796	XEN
XLOC_006722	Gpaa1	chr15:76161723-76165329	23.6243	17.4082	17.3812	25.3643	15.6863	19.3337	17.8114	18.4065	17.6168	27.7262	39.5605	14.6777	57.8301	52.4454	0.00063491	-1.39647	3.19729	XEN
XLOC_020596	Zfp319	chr8:97850035-97855850	4.09073	2.14642	1.9797	4.1731	10.0243	9.36591	10.493	9.54857	3.62773	14.1288	11.7899	4.3879	8.07744	8.22473	0.00491943	-1.39589	2.30809	XEN
XLOC_007492	Klhl22	chr16:17759713-17793475	14.1488	17.424	12.0637	12.6771	21.9605	27.0846	20.3652	18.23	19.2197	27.34	12.3096	20.5763	33.9063	40.1777	0.000947686	-1.39568	3.02334	XEN
XLOC_003904	Gosr2	chr11:103538162-103559024	18.2354	16.9812	18.3306	18.6055	29.4023	31.3494	36.6444	30.5922	22.0147	65.0255	53.3033	28.2179	53.1464	41.7385	0.00114071	-1.39513	2.94282	XEN
XLOC_016513	Ccdc126	chr6:49269351-49291580	2.19161	3.86191	3.2774	1.75558	4.15982	3.60022	2.85996	3.79802	2.61121	7.53491	4.76418	5.67544	7.94445	6.63218	0.00553696	-1.39485	2.25673	XEN
XLOC_000146	Cyp20a1	chr1:60400215-60444231	16.6683	9.3057	13.854	14.806	18.9916	16.9379	20.9148	20.6841	16.6107	31.6932	39.2617	26.0029	38.2864	33.4898	0.00130469	-1.39371	2.88449	XEN
XLOC_004456	Rcor1	chr12:112278008-112351597	9.14106	7.50228	13.276	11.5509	13.808	12.1259	12.2308	10.0652	8.84366	25.2491	27.8079	10.4354	31.1611	23.0778	0.00587621	-1.38725	2.2309	XEN
XLOC_009756	Rab27b	chr18:70138784-70301244	0.1	0.1	0.1	0.1	0.371599	0.6831	0.484319	0.235266	0.1	1.87575	0.445734	0.482026	0.253402	0.269701	5.4292e-06	-1.3871	5.26526	XEN
XLOC_012322	Abhd12	chr2:150658250-150730467	18.7837	22.0855	18.6657	18.6191	20.6418	35.9277	23.4109	17.576	25.3703	66.1133	45.4623	19.527	47.005	55.1561	0.00035496	-1.38645	3.44982	XEN
XLOC_001506	Ube2g2	chr10:77085065-77108735	20.6999	19.2898	22.3811	26.0064	28.843	40.8897	34.9478	34.3497	22.71	63.7995	57.6304	25.1603	62.7622	52.4682	0.000750748	-1.38278	3.12451	XEN
XLOC_021414	Nktr	chr9:121628298-121669061	5.9812	5.0054	5.49502	9.05706	15.0251	14.0256	10.8933	11.4235	8.92735	19.4829	24.151	11.8094	16.7487	16.4453	0.00174158	-1.37824	2.75906	XEN
XLOC_000736	Tgfbrap1	chr1:43104113-43155467	4.26001	1.92817	4.61323	4.31248	5.91733	7.06012	6.02862	5.42551	3.47877	10.7832	13.2099	3.19312	9.18423	10.4578	0.00393429	-1.37807	2.40513	XEN
XLOC_002073	E130317F20Rik	chr10:79314121-79337379	0.462002	0.401167	0.538974	0.776515	1.15876	0.761728	1.11469	1.2815	0.356952	1.00956	0.985776	0.51006	1.33146	1.4976	0.00286182	-1.37688	2.54336	XEN
XLOC_021832	Fbxo9	chr9:77929305-77956860	7.57282	6.64134	4.97312	6.08229	8.92335	11.5394	7.47744	9.05497	8.24381	17.5941	16.6749	10.791	16.3556	16.4539	0.000245678	-1.37671	3.60963	XEN
XLOC_003351	Cnot6	chr11:49488211-49526212	16.9066	14.1473	22.6017	18.534	35.4838	28.6209	35.09	31.9761	14.3028	60.3127	80.2764	21.8291	48.9769	44.7341	0.00061805	-1.37643	3.20898	XEN
XLOC_007908	Senp5	chr16:31959755-32003373	6.61105	6.46453	9.18593	6.56205	13.575	11.5075	13.4153	12.3769	6.5038	18.0878	18.7484	10.3384	21.7262	15.6567	0.00549433	-1.37513	2.26009	XEN
XLOC_012379	Scand1	chr2:156137581-156201374	56.6703	55.2401	53.4985	73.6763	46.34	52.8403	39.1561	61.3009	62.8873	110.111	69.6383	48.7953	135.118	174.799	0.00246543	-1.37436	2.60811	XEN
XLOC_010404	Ak3	chr19:29095321-29123219	10.0461	6.28144	10.3515	9.58257	26.6626	22.1859	21.8174	27.4855	8.51591	37.7722	36.2136	13.6691	21.6334	25.3585	0.00135577	-1.37397	2.86781	XEN
XLOC_002054	Trappc10	chr10:77649470-77707387	7.31303	6.36061	6.6355	7.54978	8.08742	10.7008	7.94268	7.96646	6.21274	15.9406	15.8559	5.95449	20.166	15.9159	0.00126179	-1.37314	2.89901	XEN
XLOC_009502	Gnal	chr18:67247989-67405484	0.821688	0.501658	1.08426	0.773103	1.08601	1.39883	0.630444	0.439125	0.49069	2.74333	2.02544	0.493701	2.09943	2.01155	0.00223719	-1.37013	2.6503	XEN
XLOC_020334	Agpat6	chr8:24283417-24318925	17.3011	26.228	16.7481	17.5241	39.6627	47.8122	40.5156	38.5499	26.7315	49.9913	53.7982	28.8917	54.4922	45.8953	0.00202134	-1.36771	2.69436	XEN
XLOC_018331	Usp47	chr7:119167019-119254900	13.5376	15.0861	18.0375	12.3335	35.7607	28.3818	33.711	36.4246	17.953	35.0351	34.8638	26.6541	40.9933	35.054	0.000852879	-1.36631	3.06911	XEN
XLOC_020675	Bcar1	chr8:114234374-114267749	21.2477	22.666	22.8417	23.662	55.1527	87.4543	58.6724	55.1222	47.892	75.5	66.4071	40.4957	50.8894	65.6447	0.00146718	-1.36608	2.83352	XEN
XLOC_007821	Sdf2l1	chr16:17130230-17132476	53.6968	62.7092	42.9054	49.7081	20.2833	68.558	32.1909	24.1814	52.2747	90.9149	151.722	33.2083	131.95	137.057	0.000211093	-1.36401	3.67553	XEN
XLOC_009940	Osbp	chr19:12040333-12068604	11.3565	15.6303	12.9738	11.9597	14.9144	21.5294	13.5253	12.9115	12.4042	37.5344	34.065	13.7305	32.2281	34.5881	0.000211666	-1.3639	3.67435	XEN
XLOC_020778	Tmem123	chr9:7764076-7794332	14.0285	12.0388	23.1205	13.9112	53.1671	37.0593	46.3825	42.2101	19.1755	83.5814	59.0928	22.789	46.2284	34.8855	0.00828903	-1.36233	2.0815	XEN
XLOC_011403	Src	chr2:157250028-157297574	22.3126	14.5694	13.5949	19.771	13.4315	23.8496	13.2795	12.4032	25.532	53.2193	38.0875	15.8444	41.7078	48.589	0.00185638	-1.36222	2.73133	XEN
XLOC_014419	Tln1	chr4:43544384-43575455	10.123	12.5291	6.90506	12.2157	44.6685	45.5306	38.4798	28.7569	14.4886	48.902	45.4102	26.1565	25.5726	28.0972	0.00142797	-1.36154	2.84528	XEN
XLOC_018840	Pld3	chr7:28317036-28338131	31.1504	34.8842	40.9692	30.1682	27.3404	36.8915	30.3617	21.3168	28.9395	106.801	67.0744	21.2902	86.9962	89.1051	0.000134117	-1.36042	3.87252	XEN
XLOC_022850	Fam3a	chrX:71630058-71638478	7.37286	3.72001	6.89148	6.29646	5.66264	6.23965	5.00913	6.34616	4.61814	18.2377	11.3542	5.17615	16.6512	14.5056	0.00236517	-1.35973	2.62614	XEN
XLOC_010244	Fam89b	chr19:5728086-5729666	16.3895	16.0475	14.4747	13.2881	25.1519	27.3518	31.4959	25.1822	14.9067	33.1736	37.1611	18.6453	34.7791	42.4351	0.000799671	-1.35911	3.09709	XEN
XLOC_002507	Tbc1d9b	chr11:49944861-49986287	9.34307	4.03637	7.44306	10.3475	11.2183	11.2668	10.6938	9.70183	6.92567	23.8364	15.2622	8.18106	20.534	19.3344	0.00457082	-1.35509	2.34001	XEN
XLOC_013220	Ssr3	chr3:65183578-65196475	91.0348	116.355	122.771	83.5904	191.852	240.106	165.31	183.524	120.537	256.352	331.032	154.54	312.488	216.661	0.00782944	-1.35491	2.10627	XEN
XLOC_011402	Manbal	chr2:157193329-157222499	24.3496	24.6016	21.2777	25.0274	19.4939	30.7233	19.9377	21.1571	24.1425	48.5572	41.9426	19.3141	66.5997	55.1114	0.000586416	-1.35357	3.23179	XEN
XLOC_003779	Ormdl3	chr11:98442607-98448559	17.0563	19.724	11.5789	14.4163	16.1026	17.4344	18.8425	17.7169	15.1537	58.9315	31.0177	19.7829	35.881	44.1198	0.00261011	-1.34981	2.58334	XEN
XLOC_007223	Naga	chr15:82159961-82169256	12.2036	10.9382	19.6854	11.8566	5.27705	13.1797	7.09513	4.86997	13.8979	74.1849	47.7163	6.06387	35.434	34.1626	0.00230416	-1.3479	2.63749	XEN
XLOC_012224	Sppl2a	chr2:126716130-126758971	5.36875	4.99082	9.00277	6.57135	12.1874	8.40351	10.3618	11.5322	5.33375	18.9586	14.5812	8.43292	17.4139	15.5192	0.00249301	-1.34471	2.60328	XEN
XLOC_000702	Uggt1	chr1:36196872-36301147	16.3444	16.3098	22.5197	19.4811	26.9695	19.1104	21.7012	24.5416	22.5554	50.6786	80.8417	26.4722	49.3496	45.3378	0.00035249	-1.34293	3.45285	XEN
XLOC_000918	Hdlbp	chr1:95302516-95375385	69.4741	55.2899	72.2943	72.0426	107.699	103.393	113.6	122.889	103.219	197.607	341.518	129.786	166.843	174.173	9.02074e-05	-1.34169	4.04476	XEN
XLOC_004042	Arhgdia	chr11:120438548-120442934	133.881	142.913	100.391	122.283	117.176	245.178	186.372	149.298	167.261	253.845	296.27	155.272	336.285	296.145	0.000489425	-1.34051	3.31031	XEN
XLOC_004105	Rock2	chr12:16901783-16995080	6.31984	7.81652	11.6265	8.04035	23.0916	33.0613	27.1425	20.3844	9.64459	23.5338	18.9079	14.6665	20.1343	22.6401	0.00221957	-1.33959	2.65373	XEN
XLOC_020104	Fam65a	chr8:108129128-108146118	10.1912	13.8439	9.77411	9.65256	11.1711	20.6724	14.94	12.6819	10.6512	40.1066	30.3783	12.2241	25.8401	29.156	0.000780031	-1.33958	3.10789	XEN
XLOC_016839	Parp11	chr6:127403740-127444257	2.24455	1.06029	3.14267	2.52281	5.65798	3.75681	4.74083	5.39448	3.61626	4.9882	5.08757	4.26176	5.93487	5.41605	0.00700651	-1.33958	2.1545	XEN
XLOC_012175	Ehd4	chr2:119915222-119980311	12.3292	10.8758	13.7215	15.2531	17.2394	43.7468	25.0417	19.4144	15.0183	52.8414	39.807	17.1917	26.5967	39.3688	0.00866403	-1.33823	2.06228	XEN
XLOC_022006	Stt3b	chr9:115151699-115219539	34.6216	36.1968	41.4406	33.2069	38.7855	54.5602	39.76	35.8391	45.4006	70.5043	105.252	38.2913	99.5471	84.2502	0.000506026	-1.33743	3.29583	XEN
XLOC_018090	Abhd2	chr7:86418151-86506487	5.27557	4.56372	5.27024	4.96531	5.46861	9.03136	6.21255	4.01063	5.65325	55.1129	23.5468	4.67163	12.9978	12.3513	1.82319e-05	-1.33655	4.73917	XEN
XLOC_004088	Sdc1	chr12:8778201-8800493	15.8738	16.3931	16.8128	18.4806	23.4296	17.8386	23.5502	25.9691	18.8376	34.9677	32.6782	32.5995	37.9557	47.269	0.000983458	-1.3351	3.00724	XEN
XLOC_006843	1300018J18Rik	chr15:88919536-88953580	4.82197	4.43212	4.62963	3.18157	2.82845	5.73447	4.18192	4.36706	2.81444	9.54593	9.62707	3.24147	11.8361	9.68694	0.00165459	-1.33482	2.78131	XEN
XLOC_007753	1700037C18Rik	chr16:3905797-3908689	0.50447	0.31391	0.627297	0.719526	0.888289	0.55542	0.526166	0.749235	0.463539	0.777107	1.35046	0.87661	1.2648	1.46499	0.00475179	-1.33429	2.32314	XEN
XLOC_015879	Nfxl1	chr5:72904542-72950884	12.7643	13.6106	13.5581	10.8313	20.5913	23.3281	16.4599	18.2463	10.1001	12.0681	25.1588	9.77114	35.1892	28.7325	0.000942949	-1.33249	3.02551	XEN
XLOC_013311	Slc50a1	chr3:89072167-89074492	11.4041	15.0754	13.1126	22.6649	14.3912	16.5028	12.6828	13.7671	11.1499	58.4359	30.2162	11.5926	39.7897	38.5802	0.0032233	-1.33206	2.4917	XEN
XLOC_011069	Commd9	chr2:101726418-101741796	11.4108	18.1877	9.89148	13.8667	17.6204	24.3369	17.0578	20.1464	16.5707	29.3569	29.8797	14.6652	35.8423	31.2373	0.00273398	-1.33021	2.5632	XEN
XLOC_016968	Thsd7a	chr6:12261607-12699253	0.1	0.1	0.1	0.1	0.26533	0.1	0.1	0.546065	0.135944	0.779013	0.655935	0.509948	0.276035	0.226607	0.000562302	-1.32953	3.25003	XEN
XLOC_019498	Tmem219	chr7:134029732-134041792	8.82591	11.0498	5.85148	7.03926	6.04429	9.13978	4.17863	5.73891	8.82996	17.1396	15.7338	6.34761	18.7994	22.3583	0.00356755	-1.32894	2.44763	XEN
XLOC_019351	Trim3	chr7:112758983-112782013	7.26106	3.85681	5.54429	6.90436	5.46849	9.86608	5.53641	5.80262	5.93274	15.3355	12.7132	7.02157	15.6541	13.9322	0.00220172	-1.32819	2.65724	XEN
XLOC_017022	Slc35b4	chr6:34105878-34127054	6.59092	8.59293	6.88883	6.39452	14.4265	18.0115	13.1623	13.5554	10.1758	22.1156	21.027	9.6575	19.5763	16.0623	0.00123507	-1.32414	2.90831	XEN
XLOC_013495	Tmem167b	chr3:108359342-108365384	7.55299	12.1661	12.9481	8.43044	13.733	15.8585	11.5583	12.4839	8.5613	42.9753	30.3177	11.9388	27.3002	24.1384	0.00228277	-1.3238	2.64154	XEN
XLOC_022845	Flna	chrX:71468799-71491873	39.2848	46.7008	24.435	39.9551	115.768	126.966	154.782	81.3249	58.9358	159.445	183.888	111.126	83.7609	104.425	0.00395988	-1.32359	2.40232	XEN
XLOC_000494	Creg1	chr1:167693910-167705435	13.3268	5.78835	14.1785	13.2624	59.7647	23.0051	18.8098	13.1783	8.41036	24.5374	17.8234	8.33121	30.888	27.3217	0.00510454	-1.32229	2.29204	XEN
XLOC_010112	Lzts2	chr19:45089665-45120262	22.7033	12.8032	11.6647	27.9056	37.6568	25.6385	31.2043	29.4631	16.0772	34.6856	32.0462	15.8804	46.5207	47.0122	0.00895847	-1.31711	2.04777	XEN
XLOC_017067	Epha1	chr6:42308485-42330557	3.29583	2.23765	1.45493	2.73242	1.28333	7.14506	4.82313	2.52204	1.29868	3.8518	5.53161	0.845537	5.63806	6.47021	0.00475819	-1.31684	2.32256	XEN
XLOC_012863	Hist2h3b	chr3:96072616-96073027	0.662903	0.58372	0.464872	0.423458	1.00733	2.53337	2.17669	1.09999	0.761397	0.636927	0.833612	0.67011	1.32146	1.3347	0.000646265	-1.31514	3.18959	XEN
XLOC_003040	Tmub2	chr11:102146274-102157943	7.68328	6.63905	5.97492	9.45653	12.2758	12.131	12.8976	13.0752	7.55649	28.2027	15.9906	8.82565	20.6905	16.2984	0.00329335	-1.31402	2.48236	XEN
XLOC_004186	Pax9	chr12:57796625-57812217	0.1	0.1	0.1	0.1	0.504147	0.925765	2.63988	0.694907	0.1	4.10528	2.49026	0.1	0.267057	0.229888	0.000199256	-1.31309	3.70059	XEN
XLOC_021420	Snrk	chr9:122026383-122078820	2.9418	2.11637	3.41836	3.73996	6.03866	6.87333	6.53965	4.79428	3.85349	10.0737	7.91124	4.80712	8.60395	6.57123	0.00516323	-1.31288	2.28708	XEN
XLOC_008878	Lemd2	chr17:27326544-27341383	16.4854	12.4223	14.1707	15.8636	13.3831	18.7534	13.7247	11.1559	11.7204	43.029	25.4738	11.3034	36.4537	36.6297	9.12489e-05	-1.31025	4.03977	XEN
XLOC_005272	Lgals8	chr13:12531681-12554005	3.55399	2.50055	4.99176	2.82975	3.92208	5.78262	3.12761	2.70702	2.25495	19.2897	8.56423	5.28256	8.22131	8.98083	0.00399085	-1.30999	2.39893	XEN
XLOC_019249	Arhgef17	chr7:108018259-108080675	4.65531	2.61881	3.20818	5.7016	12.6552	10.0148	9.71381	7.87821	4.05622	14.606	10.8051	6.29565	9.66792	10.3795	0.00503261	-1.30886	2.29821	XEN
XLOC_010755	Tor1b	chr2:30808520-30814535	11.7439	8.26095	9.88098	14.4507	16.0997	16.1572	15.126	14.5458	12.0177	36.2537	24.1579	14.9898	29.5993	25.2534	0.0024176	-1.30707	2.61662	XEN
XLOC_013004	Papss1	chr3:131227731-131306635	11.7319	10.4175	12.52	10.784	19.0017	20.2885	16.3403	16.525	15.9485	25.7573	32.0538	14.3224	31.3986	24.771	0.00147515	-1.3054	2.83116	XEN
XLOC_022017	Myd88	chr9:119245105-119249158	5.57814	9.06639	5.52019	4.43366	4.41147	10.276	6.92429	6.15329	3.70948	17.2426	15.7179	4.69329	16.6743	13.6793	0.00694574	-1.3033	2.15828	XEN
XLOC_005479	Dbn1	chr13:55574788-55589437	13.6055	15.6349	7.57265	11.8645	72.4972	39.4597	66.8352	76.7202	13.6576	19.7939	18.6223	33.8604	28.8642	31.1303	0.00259494	-1.30157	2.58587	XEN
XLOC_011351	Tm9sf4	chr2:152987036-153036199	21.4258	14.1626	17.4516	22.2615	24.6859	28.892	21.2408	20.5248	21.0579	58.0646	45.4901	20.1635	52.656	40.1305	0.0044048	-1.30124	2.35607	XEN
XLOC_005108	Habp4	chr13:64263173-64287845	3.18437	3.16262	2.36366	3.20774	9.6956	8.81297	11.8616	9.77237	4.19922	11.8127	9.08796	4.53004	8.13367	6.55186	0.00160845	-1.30121	2.79359	XEN
XLOC_002703	Pld2	chr11:70353665-70371612	2.52933	2.46953	1.51554	1.9828	3.70237	6.42415	5.64708	3.10548	2.4656	5.18069	3.22141	2.28673	4.85991	5.59746	0.00180466	-1.29946	2.7436	XEN
XLOC_020439	Klhl2	chr8:67218658-67373716	17.778	18.22	19.0021	18.2442	13.2552	21.8394	13.0197	16.4282	24.8328	48.2315	43.9776	21.8911	48.1384	41.9449	0.00015892	-1.29854	3.79882	XEN
XLOC_002908	Spag9	chr11:93857404-93987396	8.34692	6.9038	8.00007	7.69752	13.5591	11.4937	9.26846	9.53652	10.7981	42.9375	17.3523	8.07543	16.6105	21.4389	0.00188409	-1.29801	2.7249	XEN
XLOC_006645	Fzd6	chr15:38837825-38869736	2.4952	2.66746	3.21669	2.825	15.8412	10.7059	15.4212	11.3631	2.68126	10.449	6.73567	6.83215	7.25008	6.51427	0.000225121	-1.29688	3.64758	XEN
XLOC_012063	Gyltl1b	chr2:92205202-92211193	13.3563	4.89957	11.8916	10.9048	6.13894	10.6616	7.64163	5.96575	9.24072	17.9377	20.5742	3.30057	26.8887	23.5398	0.00730203	-1.29678	2.13656	XEN
XLOC_001161	Ncstn	chr1:173996143-174052463	30.9895	21.3404	29.2369	30.7466	56.0856	35.0365	52.1302	49.3435	26.852	67.6092	91.0698	31.3256	69.1556	68.7779	0.000280695	-1.29644	3.55177	XEN
XLOC_010228	Pacs1	chr19:5133684-5273119	7.87733	3.1847	6.81099	7.97484	13.3741	12.2496	11.9406	12.3977	12.6066	15.9627	13.3567	9.94296	15.207	16.5197	0.00559769	-1.29565	2.25199	XEN
XLOC_011380	Map1lc3a	chr2:155102099-155103809	36.9596	26.7572	25.686	38.9122	28.0344	38.639	36.0136	47.4729	38.8276	56.6425	37.5336	31.9383	73.9998	83.2633	0.00135211	-1.29349	2.86899	XEN
XLOC_016645	Add2	chr6:85978674-86074403	0.1	0.1	0.1	0.136014	0.384356	0.422427	0.973852	0.361043	0.1	0.932932	0.414175	0.1	0.240816	0.293328	0.00166735	-1.29285	2.77797	XEN
XLOC_003369	Sec24a	chr11:51505764-51570336	6.23604	4.72189	10.68	7.51978	6.05798	11.3528	7.17697	6.22709	5.87527	29.029	28.6577	5.20824	16.0086	19.6624	0.00875476	-1.29087	2.05776	XEN
XLOC_000439	Arpc5	chr1:154613671-154622710	51.5358	67.4793	74.1281	54.4312	95.2458	137.888	170.67	113.204	65.8251	186.519	246.191	107.927	137.792	164.998	0.00150403	-1.29046	2.82274	XEN
XLOC_016705	Arl6ip5	chr6:97160785-97183309	39.0837	50.3215	47.8717	37.5042	44.6453	61.3388	44.29	42.2385	41.2128	193.627	93.1198	40.5168	115.185	98.5051	0.000828323	-1.28997	3.0818	XEN
XLOC_012074	Alkbh3	chr2:93820190-93850887	5.60789	9.71415	6.0891	5.76367	5.13315	8.64517	4.39613	5.65684	5.32259	10.8422	9.78412	5.41694	16.9271	16.2968	0.00268293	-1.28995	2.57139	XEN
XLOC_022022	Csrnp1	chr9:119880283-119893776	9.70411	9.21883	4.61226	7.40008	15.5775	16.8039	14.1156	14.0927	16.4898	25.4621	15.5419	14.8276	19.5574	18.2357	0.00327041	-1.28887	2.4854	XEN
XLOC_012367	Trpc4ap	chr2:155436947-155518120	33.15	32.4746	30.4523	32.4764	43.433	47.6265	48.9369	44.2426	33.5271	86.9007	73.3527	30.8196	80.207	76.7347	4.66214e-06	-1.28786	5.33141	XEN
XLOC_017646	Zfp324	chr7:13551212-13559171	1.00361	1.45686	0.735495	1.1077	2.55272	2.64373	2.20869	1.49599	0.693056	3.53077	3.10762	1.37367	2.29842	2.95502	0.00672441	-1.2877	2.17235	XEN
XLOC_002524	Sar1b	chr11:51577164-51605455	22.3835	37.6916	36.9375	22.7829	22.5663	35.5177	29.4792	25.3413	26.0277	81.3913	51.3654	24.2095	67.684	78.1354	0.00384528	-1.28361	2.41507	XEN
XLOC_013736	Tesk1	chr4:43455148-43467498	4.37122	4.77647	2.67199	4.68567	8.88505	11.4437	11.2469	8.82737	2.77532	13.7098	9.93155	3.72778	10.6355	9.44208	0.00199937	-1.28265	2.69911	XEN
XLOC_007792	Zc3h7a	chr16:11136686-11176486	9.85411	8.70049	11.7102	10.203	10.6662	12.6711	7.93237	7.74267	8.47132	20.2119	21.9844	10.2439	27.8243	21.3954	0.00264626	-1.28246	2.57737	XEN
XLOC_017663	Napa	chr7:16683991-16703324	26.2045	41.3504	24.2745	27.9147	26.5603	52.9051	30.9302	25.2103	26.7814	89.0112	63.824	29.6313	80.5082	64.8129	0.00479236	-1.27929	2.31945	XEN
XLOC_016625	Dctn1	chr6:83115917-83150112	14.8202	30.0325	18.2518	15.3374	19.4219	44.5066	37.8467	19.7393	13.3523	45.5994	42.235	16.6224	44.2952	50.7257	0.00799806	-1.27662	2.09702	XEN
XLOC_004382	Evl	chr12:109648864-109940516	23.038	12.0617	14.9477	18.5757	30.0729	34.3717	40.9769	34.1405	22.8076	30.5226	43.2056	16.9192	38.2143	44.8794	0.00400577	-1.27604	2.39731	XEN
XLOC_003994	Exoc7	chr11:116149311-116168052	6.79528	9.93914	6.13973	7.44859	9.12624	11.9676	10.3518	8.53054	5.62705	15.4607	10.0924	6.72459	16.0887	20.6189	0.00445313	-1.27568	2.35133	XEN
XLOC_003293	Sptbn1	chr11:29999394-30119772	18.3858	19.2412	18.8566	18.8258	29.8061	40.7674	34.6471	24.261	30.8898	74.2094	60.0434	37.2136	38.8508	52.1389	0.0028236	-1.27287	2.5492	XEN
XLOC_010226	Rab1b	chr19:5099206-5106996	44.896	72.3061	39.2677	50.8564	55.9254	93.997	58.1317	64.1277	55.1995	105.118	101.477	58.0378	127.437	122.916	0.00256097	-1.27206	2.5916	XEN
XLOC_008325	Atp6v0e	chr17:26813340-26836591	74.1292	142.584	87.9482	70.4771	76.3897	179.319	110.086	97.5786	62.9583	325.409	257.189	73.3492	203.554	249.399	0.00986707	-1.27194	2.00581	XEN
XLOC_005266	Zmynd11	chr13:9684081-9764560	10.2423	10.1135	13.1077	9.3646	22.5999	17.6517	19.0237	20.9662	13.4677	22.4011	21.0664	15.777	26.8765	24.8304	0.000396804	-1.2718	3.40142	XEN
XLOC_002912	Lrrc59	chr11:94491137-94515068	97.9729	172.053	98.055	108.914	101.078	222.748	131.25	104.626	108.23	235.106	347.798	119.634	297.908	277.928	0.00352143	-1.27168	2.45328	XEN
XLOC_022476	Bex4	chrX:132673583-132674976	148.47	126.712	151.458	152.169	94.0982	181.181	179.478	117.887	117.325	132.065	114.94	103.856	293.866	404.206	0.00428302	-1.27029	2.36825	XEN
XLOC_009113	Mdfi	chr17:47952276-47971640	9.12396	6.82172	3.49665	6.73343	16.6326	13.971	15.6806	14.041	8.26892	4.86066	7.2891	9.24198	16.0046	15.5566	0.00605847	-1.26992	2.21764	XEN
XLOC_012648	Spg20	chr3:54916029-54941254	7.03139	3.74327	7.46323	7.85935	19.918	14.4188	17.6105	18.8294	7.48668	18.8557	17.9429	11.3502	15.0645	16.3834	0.0033252	-1.26907	2.47818	XEN
XLOC_001786	Rnf41	chr10:127848671-127878497	5.86852	7.06472	6.74858	5.79071	9.13914	11.2363	11.037	9.24078	6.30214	13.4353	13.8597	8.06007	16.8074	13.8151	0.000978917	-1.26565	3.00925	XEN
XLOC_011645	Dpp7	chr2:25207809-25211852	7.56135	12.3482	6.56591	6.56851	5.22549	14.9127	3.37255	3.91004	4.82726	40.4758	13.4692	4.34099	20.1931	19.5154	0.0051131	-1.26506	2.29132	XEN
XLOC_004033	Actg1	chr11:120207003-120209798	735.331	836.658	822.454	666.207	920.179	1386.71	1906.67	1264.56	821.553	1896.87	2411.01	765.963	1680.12	1995.7	0.000702152	-1.26423	3.15357	XEN
XLOC_002227	Frs2	chr10:116507182-116585530	11.3897	6.04746	10.24	11.0859	17.0269	17.7672	21.9036	13.0393	8.64144	19.7951	20.4418	9.52907	23.9292	22.5145	0.00208621	-1.2608	2.68064	XEN
XLOC_021523	Epor	chr9:21763342-21768020	1.93387	1.58197	0.714572	1.58521	0.764265	1.17919	0.963404	1.06248	2.4277	0.937269	0.747305	1.19186	3.23909	3.72842	0.00827894	-1.26071	2.08203	XEN
XLOC_021009	Pcsk7	chr9:45671773-45744141	2.88872	5.39339	2.83627	4.17715	3.83443	6.28201	4.12726	4.25025	2.49402	14.1558	10.9142	3.74149	9.92827	8.38289	0.00656859	-1.25961	2.18253	XEN
XLOC_010017	Ppapdc2	chr19:28997553-29041291	3.26433	2.2124	3.21468	2.33717	4.03471	4.46467	3.55987	2.42728	2.9399	6.99695	3.39584	2.05464	6.52343	6.67427	0.000809639	-1.25904	3.09171	XEN
XLOC_004457	Traf3	chr12:112404758-112505359	3.18696	2.81792	3.98839	4.29713	8.06811	8.64772	8.50773	6.77092	4.23595	11.1213	9.27739	4.68877	7.69276	9.37935	0.00243817	-1.2566	2.61294	XEN
XLOC_004637	Map4k5	chr12:70847834-71087989	7.47768	6.98727	9.1099	8.07142	21.3146	14.4514	20.8362	21.1948	11.1086	18.3827	16.6669	19.3516	16.4395	21.3452	0.00265341	-1.25577	2.5762	XEN
XLOC_015730	Fam126a	chr5:23466753-23536501	3.57988	4.04564	4.0557	2.21224	6.59647	5.44957	4.36554	5.00384	4.19461	9.40416	8.50516	4.42394	7.67242	8.89938	0.00307114	-1.25432	2.5127	XEN
XLOC_003755	Tbkbp1	chr11:96997484-97011026	4.37146	3.51909	3.55119	5.06577	3.40685	3.87002	3.06663	3.5996	4.9782	6.82406	4.34251	4.03877	9.94022	9.74581	0.000512162	-1.25405	3.29059	XEN
XLOC_002192	Tmtc3	chr10:99906535-99949981	7.48405	9.8152	12.4417	8.31718	22.4639	15.4009	15.6103	16.7678	7.93167	28.9416	26.1052	15.6299	24.6244	20.6619	0.00296642	-1.25087	2.52777	XEN
XLOC_006212	Spcs1	chr14:31813011-31832275	41.1487	82.5692	61.1366	48.0364	35.4098	102.017	61.3529	47.0498	42.5457	192.21	164.18	47.0526	122.548	154.535	0.00879875	-1.25066	2.05558	XEN
XLOC_005834	Ncoa4	chr14:32973077-32992549	14.2571	22.4802	25.3626	12.9513	21.3914	47.0178	44.8717	18.8961	14.0774	102.884	73.7727	13.5387	40.6701	48.5689	0.00749218	-1.2498	2.12539	XEN
XLOC_010409	Ermp1	chr19:29684372-29722910	18.6907	19.9968	23.2176	16.3659	21.0273	21.9697	20.6005	10.1985	24.2982	28.3712	24.97	18.8979	51.8347	41.209	0.00229188	-1.24943	2.63981	XEN
XLOC_006534	Mycbp2	chr14:103512627-103746017	3.3142	3.60519	4.53391	3.2874	7.005	7.25092	9.51566	4.82645	3.32097	9.53717	9.95955	3.0113	7.36717	10.1487	0.0060989	-1.24886	2.21475	XEN
XLOC_003628	Tnfaip1	chr11:78336351-78349762	16.0642	14.2131	15.4668	15.5594	26.4643	39.4892	33.7216	27.2531	16.8418	54.6443	53.7987	19.4795	37.525	35.2798	2.02408e-05	-1.24806	4.69377	XEN
XLOC_015890	Usp46	chr5:74396061-74464436	9.25844	15.0151	16.9412	8.64961	13.8402	15.149	10.4206	12.5877	12.0711	46.7272	34.0918	9.68834	32.3632	26.8057	0.00842333	-1.24683	2.07452	XEN
XLOC_004244	Plekhg3	chr12:77634546-77680026	5.80708	7.46658	4.70431	6.46174	4.45543	9.36737	5.5244	5.79456	4.94625	12.7707	12.4826	5.45166	12.2174	16.7805	0.0069931	-1.24672	2.15533	XEN
XLOC_014338	Ripk2	chr4:16050521-16090645	4.28858	4.2138	3.15056	5.13532	3.95725	4.98565	3.43402	4.72979	7.39108	10.4594	8.38184	6.05067	10.6394	9.25492	0.00149992	-1.2449	2.82393	XEN
XLOC_016486	Cul1	chr6:47404322-47476138	28.4556	46.9354	27.0008	23.0157	59.2275	59.243	64.7619	66.6819	46.2275	63.8456	74.543	54.4171	66.8739	81.5989	0.00945676	-1.24358	2.02426	XEN
XLOC_010481	Erlin1	chr19:44109432-44144275	12.7667	8.92731	16.022	11.4435	11.8547	8.74014	9.69955	12.174	13.2858	19.847	20.8068	13.874	30.4537	27.7136	0.00209095	-1.24274	2.67966	XEN
XLOC_009906	Ganab	chr19:8972600-8991155	99.9939	89.131	89.1525	94.1766	97.0888	101.365	82.864	88.8264	101.475	205.245	217.278	83.8895	254.887	185.534	0.00415939	-1.24182	2.38097	XEN
XLOC_002094	Mknk2	chr10:80128073-80134721	25.4702	15.2856	20.324	29.5053	38.4014	41.7198	40.6049	37.6576	27.7948	51.9203	41.8525	23.5994	59.904	47.1744	0.0069776	-1.24132	2.15629	XEN
XLOC_003408	Zfp672	chr11:58128615-58143841	2.69069	4.73541	4.9507	2.17972	6.40294	7.19982	6.18706	3.6098	4.14511	7.15774	7.37275	2.47206	8.44664	8.74682	0.00947992	-1.24019	2.0232	XEN
XLOC_004679	Dcaf5	chr12:81436833-81537588	4.69311	3.72344	3.92018	4.00266	10.6845	7.34378	8.31322	9.54823	5.18647	13.3691	9.17938	6.761	8.38214	10.9166	0.00267082	-1.24015	2.57336	XEN
XLOC_006181	Ndst2	chr14:21542951-21553784	5.5022	4.18682	7.12476	5.40758	6.05465	6.47239	7.10453	5.11618	4.09543	15.6587	18.1217	3.94432	14.6383	11.5896	0.00435054	-1.23916	2.36146	XEN
XLOC_009838	Yif1a	chr19:5088537-5098418	21.0554	31.0107	20.7682	23.1312	14.8089	23.3735	16.9929	15.0395	19.9172	62.8682	49.9519	16.8994	49.0134	64.0139	0.00507514	-1.23608	2.29455	XEN
XLOC_002969	Stard3	chr11:98219681-98242426	10.2845	6.6757	6.72202	9.55438	9.70567	12.0639	12.8791	10.5964	9.16924	19.3148	14.1278	9.16645	21.307	17.8017	0.00317116	-1.23472	2.49878	XEN
XLOC_013305	Rusc1	chr3:88887900-88897285	4.92151	5.52013	3.51006	5.65029	6.74493	9.81972	5.20346	7.52006	5.33708	15.9418	18.4001	5.05732	9.51187	13.5385	0.00991369	-1.23379	2.00376	XEN
XLOC_020634	Lcat	chr8:108463450-108467302	1.0363	0.790791	1.1705	1.30016	1.36717	2.32221	0.986441	1.13834	1.24851	0.864265	1.98893	1.05674	2.59535	2.44678	0.00103301	-1.23045	2.98589	XEN
XLOC_016333	Casd1	chr6:4551065-4593381	2.35384	3.11912	2.43672	2.27631	20.758	9.35881	14.4411	15.0198	4.76944	5.8754	3.43315	5.84316	6.37579	5.55486	0.000880905	-1.22809	3.05507	XEN
XLOC_004672	Pigh	chr12:80130149-80190657	4.72463	4.05082	6.60873	5.89139	9.41704	9.30505	8.34184	12.6907	4.88253	7.1289	6.49544	5.39888	10.9782	13.9135	0.00460314	-1.22647	2.33695	XEN
XLOC_021034	Alg9	chr9:50583329-50651744	9.31389	11.2013	10.4696	8.3409	10.2679	16.3255	11.3441	10.8867	11.1286	17.7511	21.5492	9.23321	26.9686	18.9438	0.00757109	-1.22341	2.12084	XEN
XLOC_016583	Eif2ak3	chr6:70794520-70855234	8.03229	11.2664	8.01428	8.24992	6.39551	11.1062	8.83641	6.37043	10.5785	37.2142	21.3541	8.79774	17.4402	24.0751	0.00728338	-1.22327	2.13767	XEN
XLOC_006831	Trmu	chr15:85709756-85727823	2.27415	2.7859	1.52509	2.62376	2.881	2.90497	2.21089	3.35601	2.91886	3.64073	4.64828	3.42738	5.57294	5.16812	0.00218927	-1.22204	2.6597	XEN
XLOC_012272	Slc23a2	chr2:131878231-131970844	8.27417	9.36104	5.48396	7.10455	9.40296	10.2908	7.72662	6.90547	8.59499	18.6188	15.0308	8.69447	18.9667	16.2706	0.0025323	-1.22142	2.59648	XEN
XLOC_000722	Aff3	chr1:38234171-38721800	0.631186	0.485222	0.523394	0.438133	5.35221	1.67154	5.48324	4.95815	2.82229	1.58852	2.34165	3.23883	1.14806	1.27392	0.000682742	-1.22104	3.16574	XEN
XLOC_011784	Nr6a1	chr2:38578893-38781981	7.83426	7.33495	7.468	5.88247	12.1215	17.6786	9.94075	13.586	10.2245	4.67076	7.51117	6.7594	16.5072	16.7119	0.000125909	-1.22006	3.89994	XEN
XLOC_013661	Runx1t1	chr4:13670448-13820790	0.206803	0.103612	0.1	0.141616	0.666376	0.1	0.234396	0.571477	1.19766	0.180306	0.297769	1.94715	0.337086	0.305193	0.00888109	-1.21845	2.05153	XEN
XLOC_007800	Pdxdc1	chr16:13819369-13903228	25.0786	19.0485	27.7918	23.0223	33.4005	31.808	37.5984	25.6299	21.2615	53.9153	46.9119	25.7104	59.3991	51.0423	0.00111951	-1.21817	2.95097	XEN
XLOC_003221	Kremen1	chr11:5091555-5161613	4.31131	2.73198	4.04313	5.86594	7.80311	12.4573	11.5348	9.27824	5.11722	9.39539	6.25512	5.08709	9.7336	9.9838	0.00436977	-1.21798	2.35954	XEN
XLOC_018670	Vmn1r90	chr7:15116002-15208415	0.343133	0.235063	0.463949	0.388992	1.03446	0.577896	0.82493	0.436753	0.303491	0.355171	0.515895	0.370698	0.951364	0.713092	0.00977819	-1.21789	2.00974	XEN
XLOC_013162	Mfsd8	chr3:40622093-40650776	1.22389	2.1473	1.45166	1.02883	1.52122	1.43339	0.795537	1.45805	1.10402	3.2977	2.36256	1.36773	3.67312	3.10612	0.00892328	-1.21227	2.04948	XEN
XLOC_017047	Braf	chr6:39553236-39675462	3.96019	3.12061	5.58256	3.82091	9.67086	5.46367	6.84185	7.51604	6.04118	6.2105	7.31672	6.31445	9.93909	9.14905	0.00268039	-1.21159	2.5718	XEN
XLOC_019956	Hmox1	chr8:77617516-77624492	44.6368	60.3174	38.2131	37.4908	32.8389	81.8051	47.2817	33.5484	63.9978	121.009	104.212	45.9154	101.899	107.237	0.00185423	-1.21118	2.73184	XEN
XLOC_015893	Chic2	chr5:75402448-75440651	33.4646	40.1455	26.6695	27.0356	37.0539	42.9437	26.3098	36.9995	43.3127	96.2693	69.9287	38.625	65.8967	81.4521	0.00342803	-1.21083	2.46496	XEN
XLOC_009218	Heatr5b	chr17:79152245-79234721	6.48201	5.78785	7.28318	6.52001	5.60335	5.48051	4.20199	4.99963	6.09656	20.5213	13.7265	5.4214	16.0031	14.1604	0.000297004	-1.21024	3.52724	XEN
XLOC_016813	Lpcat3	chr6:124613121-124662196	23.2369	23.0705	25.6397	22.2682	23.5176	50.6905	34.6802	19.4664	21.4665	72.2248	51.3392	17.772	51.5353	57.3636	0.000122169	-1.20896	3.91304	XEN
XLOC_006859	Irak4	chr15:94374090-94398747	1.3833	2.36242	1.61525	1.02556	2.1234	2.47048	1.85849	0.881028	0.759173	5.09189	3.06285	1.03378	3.75727	3.60939	0.00807513	-1.20598	2.09285	XEN
XLOC_015251	Tmem165	chr5:76612904-76638269	49.5054	40.0564	47.9559	45.1805	67.545	67.3422	58.0691	66.164	55.0156	105.022	103.037	57.6226	114.411	96.2907	0.000719586	-1.20574	3.14292	XEN
XLOC_019416	Dennd5a	chr7:117037294-117103936	11.6111	12.9983	15.8299	12.4117	22.2476	23.2295	21.1202	19.1954	14.9853	29.4411	26.9324	17.2235	31.8219	29.1057	0.000427912	-1.20517	3.36865	XEN
XLOC_021784	Ptplad1	chr9:64834789-64869524	11.4152	18.3185	16.1015	13.7743	23.5151	17.9005	22.074	22.767	14.0308	23.429	16.3622	16.2102	40.0975	28.4674	0.00994002	-1.20193	2.00261	XEN
XLOC_002778	Timm22	chr11:76220668-76229814	8.95746	11.6512	9.26532	7.89189	14.9025	14.7716	16.4297	15.5111	9.04091	14.9088	16.9924	12.8978	25.1653	18.2478	0.00723738	-1.20105	2.14042	XEN
XLOC_015735	Tmub1	chr5:23951280-23953664	6.24159	3.73889	3.04781	6.67015	5.81638	5.29438	4.42118	5.45176	6.75226	12.7318	10.74	4.27605	11.6609	10.9662	0.00946668	-1.19997	2.0238	XEN
XLOC_008379	Cyp4f16	chr17:32673573-32688742	5.67917	4.82178	5.58151	6.7899	6.14828	7.12326	6.17699	5.20086	3.66546	15.8285	5.93933	4.72784	12.6072	13.6117	0.000410042	-1.197	3.38717	XEN
XLOC_022986	Bex2	chrX:132601103-132602775	42.0306	53.5346	35.4051	35.4181	62.8634	88.5675	93.4036	70.5428	58.5683	51.0138	30.7976	43.1073	86.5347	104.154	0.00303525	-1.19666	2.51781	XEN
XLOC_008193	1600012H06Rik	chr17:15080188-15098237	8.28147	11.7801	13.0126	7.59561	12.0682	14.5426	12.1491	10.9966	7.49804	29.0757	19.8092	11.3025	23.107	23.4791	0.00269287	-1.19594	2.56979	XEN
XLOC_022185	Il13ra1	chrX:33652133-33711256	0.774863	0.74699	1.19552	0.595713	3.07315	4.11846	3.716	3.26887	0.683704	5.6554	3.58603	1.70133	1.92066	1.87292	0.00524512	-1.19538	2.28024	XEN
XLOC_001035	Cfh	chr1:141982431-142079988	0.1	0.15542	0.1	0.1	0.488219	0.16608	0.24488	0.170207	0.1	0.182575	0.183083	4.60615	0.27913	0.240755	0.0036123	-1.19099	2.44222	XEN
XLOC_010525	Bbip1	chr19:53966720-54107768	4.44788	4.61756	7.36902	4.70001	8.57436	8.37332	8.86908	8.58291	4.46593	8.56338	9.11833	4.10036	10.5149	13.5953	0.00859385	-1.19005	2.06581	XEN
XLOC_012880	Sec22b	chr3:97705149-97726241	33.0297	37.7412	48.2942	37.686	40.2893	38.5268	32.3939	39.509	32.061	105.501	101.852	43.34	103.418	75.3432	0.00704777	-1.18956	2.15195	XEN
XLOC_003966	Nat9	chr11:115044145-115048630	8.55719	6.97527	7.71082	7.01829	5.71493	3.96893	5.85262	4.49552	5.6777	16.2217	10.8367	5.41725	14.6801	19.8293	0.00440823	-1.1895	2.35574	XEN
XLOC_019654	Cttn	chr7:151621628-151656840	47.4078	52.5887	44.5858	52.0034	48.2431	73.1097	62.2614	59.3471	42.2599	139.309	142.408	60.871	108.411	115.755	6.59138e-05	-1.18941	4.18102	XEN
XLOC_020353	Hgsnat	chr8:27054930-27087216	8.85653	13.3722	15.0665	9.22403	11.5849	21.6322	15.676	10.6047	8.62524	40.6068	26.6906	7.19318	25.4392	27.5121	0.00342003	-1.18684	2.46597	XEN
XLOC_017044	Slc37a3	chr6:39284769-39327706	7.64528	15.1777	10.929	8.17391	16.3208	19.2364	16.273	11.972	10.5208	41.5541	26.8006	10.0291	22.3623	25.288	0.00817057	-1.18464	2.08775	XEN
XLOC_012913	Phtf1	chr3:103718042-103811414	4.01535	6.1622	5.25844	5.74051	12.3092	7.34758	11.5024	14.395	8.73738	9.28395	8.61334	11.3088	11.5645	12.4859	0.000860561	-1.1836	3.06522	XEN
XLOC_013045	Sep15	chr3:144233390-144260640	112.639	171.293	145.605	120.53	129.983	167.892	119.575	132.153	131.153	317.344	290.139	166.295	355.289	268.513	0.00628658	-1.18148	2.20159	XEN
XLOC_001787	Smarcc2	chr10:127896291-127927230	7.49215	3.78259	5.28087	8.92336	19.0696	11.1676	12.8592	17.4254	7.76505	14.4355	13.9891	10.2262	14.5469	14.341	0.0092477	-1.18116	2.03397	XEN
XLOC_015503	Atp6v0a2	chr5:125079647-125202517	7.20253	11.1823	6.16683	7.59382	8.39451	12.0163	9.85572	8.30828	6.92193	30.1185	20.8036	9.9602	19.1344	17.3118	0.00415041	-1.18115	2.38191	XEN
XLOC_010130	Wbp1l	chr19:46673595-46731879	14.6273	15.8818	12.9581	15.3649	36.0628	29.2184	25.5014	31.3908	16.3211	38.8055	27.3704	18.6489	29.8238	36.8501	0.00138038	-1.18052	2.86	XEN
XLOC_002095	Mob3a	chr10:80147997-80164565	7.0819	12.2772	7.79568	8.75356	12.1011	23.714	18.6596	14.4421	8.5217	30.7271	33.1268	12.9795	21.4206	19.219	0.00362172	-1.17857	2.44109	XEN
XLOC_004615	Sec23a	chr12:60059370-60113004	23.1239	30.2528	40.3733	20.6263	26.7056	31.5364	20.9361	23.9021	19.9122	80.8101	80.4078	28.329	61.3435	68.0593	0.0065303	-1.17808	2.18507	XEN
XLOC_004017	Cant1	chr11:118267602-118280432	15.7669	11.3352	14.0154	16.1685	15.9901	16.8709	17.9183	15.5652	11.8694	33.0158	25.5672	12.5643	32.8691	31.9376	0.000416698	-1.17796	3.38018	XEN
XLOC_001444	Sar1a	chr10:61143068-61156045	47.9925	78.4009	62.1463	46.0891	71.6257	81.7988	69.4039	78.5853	56.3812	163.898	156.859	79.7443	138.442	126.873	0.00328335	-1.17733	2.48368	XEN
XLOC_003042	Grn	chr11:102291635-102298123	56.4428	70.5075	80.7135	56.2667	48.1359	64.4559	46.883	47.9214	48.6127	222.791	121.365	38.42	137.14	161.243	0.00197756	-1.17701	2.70387	XEN
XLOC_007392	Spryd3	chr15:101946958-101966646	9.89863	8.4767	7.82786	8.7364	7.31773	16.4353	10.8576	7.90971	7.84767	35.3686	27.4026	12.0562	18.9905	20.4643	0.000154798	-1.17534	3.81023	XEN
XLOC_008553	Yipf3	chr17:46385028-46389486	19.1359	24.7506	17.329	20.438	29.6242	39.8919	26.3816	29.6081	15.3495	84.6145	45.8094	21.3151	44.3107	47.8895	0.000598768	-1.17526	3.22274	XEN
XLOC_014301	Sdf4	chr4:155367022-155387719	16.3726	22.9217	17.107	15.4232	22.6809	25.5197	21.2583	20.5636	22.2525	72.652	49.2293	19.9498	40.4785	40.5732	0.000881206	-1.17437	3.05492	XEN
XLOC_009317	Mapre2	chr18:23910833-24052362	13.2848	13.5351	16.9791	10.9695	30.3422	35.4274	15.719	22.3892	19.0544	22.9406	33.249	14.4648	26.7856	34.9602	0.00528698	-1.17299	2.27679	XEN
XLOC_007765	Cdip1	chr16:4726360-4789935	10.5466	11.9953	10.8808	10.5007	19.5613	19.5138	16.8821	16.8129	11.0604	17.1956	18.4512	10.7779	27.7621	21.7292	0.00200333	-1.17219	2.69825	XEN
XLOC_020099	Tmem208	chr8:107850263-107852957	44.2191	34.9496	33.6159	53.7163	55.4765	66.7968	53.9567	53.3866	43.1446	148.908	152.461	62.6868	98.4738	88.972	0.00235251	-1.17094	2.62847	XEN
XLOC_016125	Tctn1	chr5:122659745-122714469	3.08777	1.85014	2.9902	4.28364	5.71254	7.79282	3.95296	2.81856	2.20738	7.70791	4.4588	2.37319	7.35759	6.35783	0.00917486	-1.16753	2.0374	XEN
XLOC_015240	Dcun1d4	chr5:73872293-73952033	7.43963	6.97586	8.06557	7.44149	10.9431	6.72618	7.50034	7.92506	9.6027	9.24726	9.70896	11.4801	18.5935	14.9919	0.00127543	-1.1666	2.89435	XEN
XLOC_009640	Dnajc18	chr18:35830758-35862798	2.8555	3.10287	3.50716	2.61856	4.69791	4.8389	4.10433	4.72697	2.73321	6.7581	4.83489	3.23321	7.23747	6.32078	0.000713924	-1.16606	3.14635	XEN
XLOC_002238	Dyrk2	chr10:118296404-118305959	5.67209	2.76302	4.37607	6.21452	7.54586	7.11895	6.2817	4.52217	4.99919	10.725	10.3462	6.36801	11.0957	10.2314	0.00751224	-1.16474	2.12423	XEN
XLOC_000843	Atg9a	chr1:75177439-75188497	9.80558	5.07447	7.206	8.31644	9.32872	7.69006	9.38433	9.23589	12.7788	21.5107	17.6028	9.92682	17.0501	16.8637	0.00332932	-1.15768	2.47764	XEN
XLOC_002767	Slc43a2	chr11:75345195-75391074	2.44473	1.74906	2.36411	2.53685	1.38472	3.60032	2.19064	1.06843	1.97918	5.93309	2.65677	1.68708	5.47213	4.67193	0.00152109	-1.15753	2.81785	XEN
XLOC_003430	Arf1	chr11:59024913-59041769	193.169	262.336	234.039	187.457	198.224	340.827	239.725	240.885	231.124	418.427	461.026	220.825	531.4	446.561	0.00191305	-1.1572	2.71827	XEN
XLOC_015536	Gatsl2	chr5:134575617-134617628	0.872218	1.02029	1.4412	1.35246	5.54617	3.45054	4.04589	4.85817	0.855972	2.74306	1.9822	0.830842	2.9778	2.24701	0.00878632	-1.15697	2.05619	XEN
XLOC_018550	Oraov1	chr7:152101098-152107042	4.69405	5.71566	3.80665	5.64639	5.61871	7.57123	7.81628	7.08919	5.50063	13.0419	8.97942	6.32253	11.8097	10.2897	0.00177233	-1.15394	2.75145	XEN
XLOC_000738	Uxs1	chr1:43807075-43884553	15.5108	25.0347	20.4583	14.8799	20.6997	19.2853	27.0715	19.7571	25.6684	32.9848	43.8699	20.2633	45.0753	39.3071	0.00428693	-1.15315	2.36785	XEN
XLOC_009689	Tmed7	chr18:46745581-46757189	39.6582	55.8131	62.4808	32.613	43.649	60.2495	42.4888	54.184	36.9059	93.9971	84.6411	47.0413	117.607	94.1532	0.00996433	-1.15215	2.00155	XEN
XLOC_021266	Ryk	chr9:102737249-102810637	23.5882	21.4852	26.0308	19.4995	36.4879	41.6217	32.7033	34.9038	24.8505	38.0048	40.2794	27.3386	51.1589	49.3921	0.000220026	-1.15029	3.65753	XEN
XLOC_009180	Fbxl17	chr17:63395300-63849929	0.824881	0.97615	0.816163	0.553169	1.96913	1.56595	1.62311	1.29865	1.02025	3.11093	2.15643	1.02431	1.51965	1.99669	0.00799601	-1.14943	2.09713	XEN
XLOC_007825	Thap7	chr16:17528074-17531145	13.1148	8.94464	8.08513	12.9776	9.59851	10.6659	11.2618	10.6909	7.75749	15.1056	14.9539	8.33979	22.1061	25.7188	0.00442323	-1.14933	2.35426	XEN
XLOC_008262	9530082P21Rik	chr17:23886202-23891032	3.01334	4.65953	3.35479	2.07602	9.74819	10.5845	10.8513	9.26929	4.56218	5.7024	5.31062	3.93143	7.16401	7.36611	0.00770582	-1.14907	2.11318	XEN
XLOC_015484	Psmd9	chr5:123678198-123700134	8.50997	10.0085	6.27366	8.38101	9.44841	12.1683	9.328	10.388	13.3307	11.9997	15.5257	11.0064	19.9659	16.8151	0.00255279	-1.14895	2.59298	XEN
XLOC_007400	Atf7	chr15:102367074-102455852	1.27404	0.769039	0.991995	1.11738	2.44875	2.10405	2.19987	1.25042	1.34843	4.54182	3.42309	1.44623	2.49153	2.11133	0.00308663	-1.14857	2.51052	XEN
XLOC_006899	Mettl7a1	chr15:100135247-100144779	5.85202	4.76784	5.22413	4.37927	5.98779	9.87209	4.42574	6.05934	8.244	15.6441	6.49069	3.6123	10.1519	12.1844	0.00145193	-1.14337	2.83805	XEN
XLOC_008560	Cul7	chr17:46787286-46801313	22.2835	15.1051	15.5474	25.7568	29.6016	34.3556	32.1793	30.3859	23.167	49.4468	41.2121	20.8815	42.3449	44.5387	0.00391867	-1.14285	2.40686	XEN
XLOC_009402	Rnf14	chr18:38456288-38477503	16.1982	17.7642	15.9704	13.5067	13.0663	19.1988	10.0179	21.1646	15.6284	29.1502	27.2723	15.4142	38.5143	31.4886	0.00162079	-1.14203	2.79027	XEN
XLOC_016113	Ptpn11	chr5:121580541-121641406	17.4778	20.6354	18.7942	18.993	29.138	40.1538	37.613	28.413	18.3896	48.1128	43.3671	21.5267	45.4454	38.307	0.000664771	-1.14202	3.17733	XEN
XLOC_009369	Slc35a4	chr18:36830812-36843516	20.1981	22.4415	20.4121	21.4364	28.9194	37.3759	27.2388	25.5305	19.4319	39.8205	43.8836	19.9869	54.3227	38.7744	0.00620507	-1.13999	2.20725	XEN
XLOC_011488	Tshz2	chr2:169459145-169714004	0.1	0.1	0.1	0.1	1.08489	0.524987	1.21489	0.279268	0.119469	0.758987	0.315261	2.66471	0.262146	0.17856	0.0092905	-1.13982	2.03196	XEN
XLOC_002082	2310011J03Rik	chr10:79764564-79783293	13.1852	19.9308	10.1817	14.9769	13.1102	24.6981	18.3441	12.6298	12.9082	29.2743	27.2954	13.8652	33.1235	30.8656	0.00516561	-1.13496	2.28688	XEN
XLOC_018359	Tmem159	chr7:127245939-127264500	5.91398	3.14625	5.01815	6.88746	6.78284	8.15654	6.79257	5.74895	3.39227	18.7303	10.4493	5.37196	10.5182	12.4929	0.00944128	-1.13429	2.02497	XEN
XLOC_002869	Ppm1d	chr11:85124755-85160573	14.7227	16.4961	15.8516	14.364	21.7912	21.7618	17.2303	18.071	16.2992	22.9197	27.7081	13.6981	35.3247	32.036	0.000126205	-1.13286	3.89892	XEN
XLOC_022910	Snx12	chrX:98293124-98417902	27.0221	31.4462	33.8797	23.6885	40.0522	46.353	40.1153	42.9684	38.6929	52.7605	58.1353	32.1929	62.9105	64.2478	0.000546325	-1.13205	3.26255	XEN
XLOC_011323	Fkbp1a	chr2:151368234-151387427	208.877	168.568	199.12	201.767	181.068	237.3	198.521	223.138	264.671	470.157	446.377	233.044	404.628	447.762	0.000249026	-1.13113	3.60375	XEN
XLOC_003302	Nprl3	chr11:32126504-32167614	9.72466	7.59512	6.87141	7.6438	8.36347	10.6868	9.32644	8.03813	7.46697	15.0196	10.9757	6.45436	16.3667	18.4509	0.00108494	-1.1292	2.96459	XEN
XLOC_018715	Ppp1r37	chr7:20116315-20147747	9.36702	7.05852	6.98177	12.3813	11.1142	11.7606	12.9762	10.1554	8.88706	27.0318	21.134	9.69335	18.6949	20.4414	0.00583797	-1.12901	2.23374	XEN
XLOC_004364	Glrx5	chr12:106270898-106279120	64.8537	70.1952	52.6661	73.8151	64.1341	81.1549	53.1235	61.1162	77.122	105.958	113.869	73.9386	141.971	143.818	0.000368839	-1.12797	3.43316	XEN
XLOC_002301	Tmem198b	chr10:128227965-128241426	5.76191	3.27099	5.70435	6.51392	6.25293	5.06975	6.1132	5.16497	4.48075	6.55733	7.36301	4.32184	11.3181	11.9036	0.00420468	-1.12793	2.37627	XEN
XLOC_002684	Ctdnep1	chr11:69781726-69804102	26.1353	32.0199	25.2888	24.3121	30.4065	45.4632	32.2585	28.4824	28.8942	56.9418	53.7601	25.6498	65.6273	52.1097	0.00283832	-1.1278	2.54694	XEN
XLOC_019789	Erlin2	chr8:28134270-28149907	24.1729	30.7274	31.5117	26.0069	39.8342	49.8057	35.3203	34.7894	22.72	93.8025	81.7956	33.0552	60.1065	62.6882	0.000284738	-1.12736	3.54555	XEN
XLOC_020488	Abhd8	chr8:73980598-73987556	13.5892	16.0847	17.5742	15.5011	11.2183	14.7239	14.6607	12.6557	11.1296	18.9137	18.6311	9.76794	28.2648	40.1817	0.0085775	-1.12538	2.06664	XEN
XLOC_006735	Lrrc14	chr15:76541169-76545521	3.77959	5.38313	3.83895	6.6026	6.71951	7.55509	7.92182	7.6508	2.95785	11.9283	9.55883	5.34221	11.3206	10.0395	0.00607536	-1.12375	2.21643	XEN
XLOC_017839	Dyrk1b	chr7:28964501-28972317	2.60069	2.40635	1.82362	3.23393	8.66857	6.5203	8.0113	8.91735	2.88089	7.72494	4.63109	2.97789	5.90258	5.0373	0.00442426	-1.12031	2.35416	XEN
XLOC_001218	Degs1	chr1:184205900-184212890	70.9866	58.623	59.3495	66.9304	58.0187	59.9429	64.6818	65.8686	86.3981	129.177	155.671	92.6417	157.695	120.287	0.00366217	-1.11947	2.43626	XEN
XLOC_017982	Akt1s1	chr7:52104593-52110791	44.8888	39.0702	23.6256	44.8095	34.997	49.9199	30.8509	37.211	42.3619	69.9189	64.7436	41.2386	89.5799	75.9213	0.00656284	-1.11903	2.18291	XEN
XLOC_010124	Fbxl15	chr19:46402673-46413150	2.83258	3.61263	2.27411	2.95405	4.06118	4.39516	5.61424	3.78532	3.86316	4.50642	4.26982	3.54125	5.36749	7.30567	0.00909619	-1.11856	2.04114	XEN
XLOC_015141	Whsc1	chr5:34185760-34240615	11.4419	9.48275	14.322	8.98058	29.0198	27.1134	26.984	26.6584	13.4792	12.881	21.7667	12.2367	23.4635	24.5248	0.00217944	-1.11775	2.66165	XEN
XLOC_009741	Lman1	chr18:66140392-66162289	56.8042	62.866	72.7942	51.496	42.5366	52.6077	37.7346	43.4755	59.3319	126.717	149.264	60.646	142.803	121.866	0.00160635	-1.11754	2.79416	XEN
XLOC_011389	Ergic3	chr2:155833860-155844015	67.0499	85.246	76.2675	67.6663	56.8136	72.7852	57.5859	62.3162	58.1673	152.523	123.83	49.4285	159.853	161.516	0.000177035	-1.11751	3.75194	XEN
XLOC_009606	Slc39a6	chr18:24738381-24762318	9.65779	8.19362	10.8002	9.53225	16.8553	11.6925	15.9392	16.5656	10.3219	37.053	22.2774	15.9873	20.1719	21.2284	0.000206748	-1.11668	3.68456	XEN
XLOC_010507	Actr1a	chr19:46451303-46470225	34.0705	59.0865	35.0367	30.316	32.5278	60.7098	48.0382	42.1272	34.7543	88.6107	80.7838	34.7101	83.8661	87.8293	0.00960511	-1.11528	2.0175	XEN
XLOC_021102	Uaca	chr9:60642354-60728177	7.9139	9.53761	10.2533	8.34465	10.47	15.5507	13.2579	12.2896	11.8208	11.1591	14.0481	11.2889	19.7977	19.2348	0.000218847	-1.1147	3.65986	XEN
XLOC_001539	Bsg	chr10:79167102-79174724	394.214	276.255	464.491	395.652	222.787	419.057	301.824	231.739	292.213	844.363	625.717	248.655	849.479	806.53	0.00176591	-1.1136	2.75303	XEN
XLOC_011668	Dnlz	chr2:26171052-26207630	7.06225	7.96611	6.41319	7.10182	8.14006	12.5028	7.13329	7.13668	7.31197	12.1033	6.02519	6.89708	17.155	13.6498	0.00215002	-1.11	2.66756	XEN
XLOC_007333	Arf3	chr15:98568056-98593549	37.0911	56.8415	33.4744	35.5145	77.1093	102.174	75.9589	66.9848	50.0298	140.143	93.8879	61.4251	94.397	81.3056	0.00652715	-1.10896	2.18528	XEN
XLOC_023058	Mbtps2	chrX:153985753-154036647	13.5017	9.68444	16.6082	10.4112	10.0873	9.19267	7.77848	8.13584	11.8834	13.6433	14.2668	10.3073	30.25	23.8803	0.00917754	-1.10859	2.03727	XEN
XLOC_015128	Mrpl33	chr5:31916323-31925017	85.742	95.8081	128.669	87.0722	80.4808	69.3399	115.725	91.1849	86.3373	109.073	101.969	82.6167	204.718	223.575	0.00205331	-1.1084	2.68754	XEN
XLOC_004813	Cdc42bpb	chr12:112531182-112615929	17.307	12.7322	13.1926	19.4775	19.7097	26.1066	25.6601	19.931	16.5453	41.4974	41.4547	18.255	30.5267	37.0726	0.0045966	-1.10833	2.33756	XEN
XLOC_019043	Hps5	chr7:54015835-54051251	3.09442	3.59402	3.70934	3.94883	5.86594	5.02173	4.5956	4.79753	4.69692	9.98654	7.54537	4.98128	8.99846	6.44191	0.00753232	-1.106	2.12307	XEN
XLOC_020228	Galnt2	chr8:126755293-126869622	42.4625	42.1148	63.1328	40.8341	39.78	52.2853	48.844	31.4691	40.1176	172.121	166.306	42.2869	94.017	108.824	0.00414228	-1.10545	2.38276	XEN
XLOC_015200	Tbc1d19	chr5:54200865-54295619	3.0141	5.37966	4.20544	3.14759	4.97741	4.65535	4.79511	5.96578	3.97672	6.70166	4.7353	4.76105	8.90567	8.0257	0.00642933	-1.10464	2.19183	XEN
XLOC_011605	Rsu1	chr2:12998635-13192905	18.964	27.1853	19.8977	17.5755	26.6314	39.8275	35.4585	25.5425	24.3843	39.1023	37.5022	32.0661	42.9857	46.9263	0.00219975	-1.10462	2.65763	XEN
XLOC_004089	Laptm4a	chr12:8928112-8945547	114.635	108.309	119.184	123.541	181.09	149.521	157.608	154.576	104.234	288.245	167.858	146.425	239.934	260.26	7.19512e-05	-1.10318	4.14296	XEN
XLOC_009907	B3gat3	chr19:8994882-9001726	28.0197	21.5431	24.1875	28.2753	18.637	30.4284	18.1983	21.7509	23.1874	62.1894	54.984	18.3297	49.8017	59.7844	0.0016883	-1.10313	2.77255	XEN
XLOC_012724	Etv3	chr3:87329499-87344078	6.11399	5.32307	7.22228	7.61307	7.86381	8.57654	10.4559	7.35373	5.48729	40.2327	15.7857	5.57295	16.3571	11.8428	0.00903659	-1.10214	2.044	XEN
XLOC_020356	Hook3	chr8:27131892-27229696	1.8038	1.84608	3.14794	2.61632	8.97026	6.03129	6.76639	6.25278	1.98789	11.0669	10.0314	4.54091	4.57743	5.51	0.00882469	-1.09966	2.0543	XEN
XLOC_004062	Ogfod3	chr11:121038906-121090623	5.18912	8.95471	7.40772	5.71868	6.48618	6.83822	7.04684	6.6636	5.69495	14.5856	10.7327	4.73968	13.7058	15.4945	0.00505721	-1.09866	2.29609	XEN
XLOC_009181	Pja2	chr17:64630354-64681223	10.4097	8.87634	12.353	8.54962	21.9148	17.2777	19.8454	19.3218	10.7788	37.4421	26.7317	19.2865	20.3593	22.6143	0.00148962	-1.09666	2.82693	XEN
XLOC_003938	Slc16a6	chr11:109301391-109434643	4.0197	2.26844	4.4141	4.32252	4.38414	9.26371	5.80007	3.16131	12.0268	10.0225	10.1096	7.42223	8.22107	7.84099	0.0049944	-1.09631	2.30152	XEN
XLOC_000524	F11r	chr1:173367691-173394724	23.9753	22.2755	18.6265	26.8661	197.207	199.92	194.894	129.393	30.3759	142.888	95.2986	33.2831	42.9661	55.0478	0.00445103	-1.09538	2.35154	XEN
XLOC_001052	Tsen15	chr1:154217865-154233812	17.4137	17.9252	15.58	16.5974	38.855	24.674	41.4407	45.024	26.8059	16.1623	26.7935	35.7605	35.1974	36.9205	3.29187e-05	-1.09512	4.48256	XEN
XLOC_022619	Suv39h1	chrX:7638296-7651886	17.8068	10.9195	19.155	17.8424	25.9084	29.3875	23.3372	25.426	18.9692	32.5616	30.9218	13.4948	35.0315	35.1555	0.00261806	-1.09479	2.58202	XEN
XLOC_001617	Tcp11l2	chr10:84039691-84077100	2.34176	1.6982	1.50534	2.01379	4.30996	2.06464	2.11495	2.25162	1.96414	8.69124	1.58546	2.45529	4.42626	3.64046	0.00422465	-1.09377	2.37421	XEN
XLOC_011152	Chp1	chr2:119373442-119412758	19.8949	20.7468	25.5612	16.163	28.3225	39.3443	42.3584	34.6705	20.9168	73.6374	42.9317	24.4572	43.3291	44.4615	0.00133529	-1.09202	2.87442	XEN
XLOC_007254	5031439G07Rik	chr15:84776149-84818401	9.0258	8.43659	10.1479	7.76198	10.8253	16.1334	14.4722	10.9683	8.65528	23.9641	25.0509	7.49211	17.7117	19.9886	0.000629202	-1.09196	3.20121	XEN
XLOC_007420	Naa60	chr16:3884618-3904781	10.7761	14.8328	10.6598	9.7667	11.9668	16.0459	12.0935	11.9676	14.943	16.8013	15.5979	12.0718	23.7863	25.2277	0.00176357	-1.09045	2.75361	XEN
XLOC_010528	Zdhhc6	chr19:55372788-55390522	23.4216	20.2519	28.886	19.3265	21.4984	25.7639	22.4916	20.7113	17.5396	29.8129	31.0667	17.3645	46.1757	51.4696	0.00203325	-1.08771	2.69181	XEN
XLOC_002096	Ap3d1	chr10:80169722-80204956	20.6024	23.0472	15.5699	25.459	23.4396	30.5878	25.3829	23.2007	25.034	53.3818	47.8547	25.8845	48.0382	41.928	0.00294156	-1.08739	2.53142	XEN
XLOC_019668	Mcoln1	chr8:3500518-3515231	17.407	22.1492	19.8397	17.4285	15.0634	32.9434	14.7432	13.1377	20.0336	52.0391	34.3079	12.3256	40.4726	40.9741	0.000229298	-1.08429	3.6396	XEN
XLOC_003914	Ccdc47	chr11:106060669-106077681	23.2818	31.2606	39.8554	22.3559	32.3269	40.7424	33.6055	32.5745	26.9089	73.4914	56.115	32.9479	63.9319	59.4113	0.00661418	-1.07921	2.17952	XEN
XLOC_007336	Prkag1	chr15:98643227-98661939	21.4164	25.3282	18.6112	22.3692	23.8521	36.823	26.618	28.1061	22.0784	53.6531	45.9624	20.3221	48.8746	43.7296	0.000729392	-1.07809	3.13704	XEN
XLOC_021629	Tbcel	chr9:42220399-42280309	9.77468	6.23251	9.07122	9.83964	10.9905	9.15384	9.91895	8.06294	10.0781	24.421	14.2239	8.13937	19.3668	17.4695	0.00229745	-1.07716	2.63875	XEN
XLOC_010735	Slc27a4	chr2:29658199-29673042	6.63946	5.284	6.20301	6.80362	11.3411	13.4651	14.0233	10.7994	8.40108	15.3297	18.4743	7.72473	12.8496	13.4116	0.000215058	-1.07504	3.66744	XEN
XLOC_020700	Zdhhc7	chr8:122604994-122625372	14.0841	10.0228	11.1693	14.0571	17.7135	23.4728	19.1247	15.5027	10.3191	30.8574	30.5937	10.0218	24.0992	27.805	0.00207336	-1.07329	2.68333	XEN
XLOC_015829	Tapt1	chr5:44566400-44617845	5.1102	5.34263	5.46777	5.75193	8.29535	6.56841	6.30683	6.20892	5.25166	15.2313	11.9077	5.87215	12.3908	10.3931	0.000749836	-1.07215	3.12503	XEN
XLOC_008608	Fem1a	chr17:56396215-56403031	5.06999	5.01548	4.38481	5.21965	4.86371	6.55216	4.28731	4.06681	4.22	8.88037	10.1656	4.50104	12.1459	8.5116	0.0092057	-1.06921	2.03594	XEN
XLOC_001140	Atf6	chr1:172634587-172797902	8.03162	8.81876	10.2659	7.14452	9.73483	9.6708	12.7784	7.92437	7.89651	20.0426	22.9721	7.14533	15.6587	20.2802	0.00554321	-1.06899	2.25624	XEN
XLOC_021667	Pafah1b2	chr9:45773393-45792954	20.5229	21.5442	19.2803	17.4174	42.8367	29.7469	32.9877	42.78	24.9956	56.733	56.0226	28.4599	47.194	35.3661	0.00500913	-1.06789	2.30024	XEN
XLOC_016825	Iffo1	chr6:125095258-125111800	2.08252	2.36472	2.79021	3.67487	4.11308	3.95176	4.57744	2.54351	1.74755	5.92244	4.8446	3.03394	6.06286	5.35855	0.00613902	-1.06578	2.2119	XEN
XLOC_007281	Arsa	chr15:89302906-89307855	7.89795	5.19625	8.5537	5.96083	2.82673	5.99007	4.08031	3.68477	6.48713	15.277	9.72098	4.49981	13.177	15.6605	0.00595772	-1.06282	2.22492	XEN
XLOC_001561	1600002K03Rik	chr10:79635688-79637864	5.32805	9.59163	6.43953	8.92776	3.95885	7.31544	4.25629	4.05776	3.78349	15.0671	18.9641	5.88365	16.5237	15.0859	0.00642851	-1.06167	2.19189	XEN
XLOC_015768	Preb	chr5:31252438-31262734	9.36944	12.1307	9.55461	11.8735	12.69	18.7368	14.3232	12.2034	9.38327	22.6355	21.4224	10.3863	24.9987	19.6238	0.00427856	-1.05584	2.3687	XEN
XLOC_021122	Dpp8	chr9:64880264-64930458	7.13999	4.69939	9.03969	7.15865	13.2779	10.6207	12.7285	9.95556	4.98822	22.4736	16.647	9.18758	15.3714	13.7474	0.00608062	-1.05458	2.21605	XEN
XLOC_022608	2010204K13Rik	chrX:6988942-7000114	23.5981	24.9684	14.0028	25.7354	14.1845	20.7124	11.4473	14.1094	36.8147	57.1493	45.4142	20.8282	42.8086	48.7563	0.00611129	-1.0523	2.21387	XEN
XLOC_013211	Slc33a1	chr3:63746245-63768655	9.31273	10.9087	11.3375	9.56203	12.9583	16.0539	12.7581	9.72561	7.14001	23.4042	19.3871	8.77821	24.1442	18.4873	0.00425349	-1.05205	2.37125	XEN
XLOC_001971	Anapc16	chr10:59450656-59562738	14.5798	14.8887	12.3792	13.0231	24.0668	24.857	25.7186	26.0855	15.3253	28.9761	25.2339	22.3044	28.7078	28.173	8.98309e-05	-1.0519	4.04657	XEN
XLOC_009735	Fech	chr18:64616203-64648720	11.8085	13.5175	13.1351	10.4715	16.0266	29.9773	15.6293	11.853	11.437	38.2234	27.5556	10.8276	23.5072	27.1705	0.00101564	-1.05056	2.99326	XEN
XLOC_017210	Wbp1	chr6:83069037-83071455	11.8564	15.2327	21.0553	13.92	15.0067	26.1694	24.6377	15.3029	5.82663	41.0808	27.4426	8.41944	32.7292	31.3898	0.00519888	-1.04699	2.28409	XEN
XLOC_009192	Rab12	chr17:66843851-66869010	21.4218	23.8774	28.1809	28.1141	26.0648	27.697	26.6209	18.0677	12.7409	43.8379	38.6252	20.9383	49.1113	55.8323	0.0011155	-1.0468	2.95253	XEN
XLOC_013454	Cttnbp2nl	chr3:104804832-104856064	5.55032	5.24254	5.82404	6.06843	13.2133	15.2664	16.1926	14.4875	8.95665	24.6733	14.3402	9.17694	9.69126	13.7219	0.00877609	-1.04556	2.0567	XEN
XLOC_020561	Itfg1	chr8:88241455-88364848	18.8956	16.4316	23.054	15.1088	44.6775	26.1259	28.72	30.5028	16.2375	55.8161	34.4476	17.0235	37.5358	38.2893	0.00175234	-1.04513	2.75638	XEN
XLOC_016921	Rassf8	chr6:145756902-145766104	2.77706	2.44571	3.27838	2.9629	3.12028	11.4437	3.59696	3.13118	1.0524	10.6509	6.61857	2.75173	6.22205	5.6009	0.00070665	-1.04447	3.1508	XEN
XLOC_015148	Add1	chr5:34916362-34974954	20.3735	18.1462	17.2015	19.7719	52.7176	56.8679	55.7459	51.0114	37.9125	60.6321	44.9476	46.5369	41.2647	36.5612	0.000377242	-1.04391	3.42338	XEN
XLOC_019352	Arfip2	chr7:112782714-112788930	9.20214	12.8977	12.585	10.0008	12.7394	14.9796	13.5648	13.2578	8.80579	19.6321	15.1414	10.4605	23.1166	22.8735	0.00103827	-1.04151	2.98369	XEN
XLOC_009320	Galnt1	chr18:24363844-24445317	19.35	20.9144	32.5156	20.3305	28.9929	27.5575	26.1859	27.6477	20.7546	52.6539	45.8938	28.4316	50.5553	45.171	0.00755044	-1.03997	2.12203	XEN
XLOC_021915	Tmem108	chr9:103385265-103664167	1.07046	1.23259	1.461	1.24249	4.73753	1.88418	2.40337	2.65328	1.15238	5.15225	1.92729	2.38915	2.44166	2.69775	0.000781226	-1.03779	3.10722	XEN
XLOC_005012	Hivep1	chr13:42147389-42280395	1.22158	1.38966	1.39195	1.63311	7.67785	4.67677	6.23974	4.05049	2.00401	7.20731	5.38908	2.10063	2.75064	3.03112	0.000641019	-1.03676	3.19313	XEN
XLOC_002216	Rab21	chr10:114726917-114752647	21.2482	26.2089	31.2171	21.704	30.4726	30.366	27.0213	26.3899	22.8631	77.9662	56.0574	30.2683	47.4936	55.4152	0.003441	-1.03592	2.46332	XEN
XLOC_003109	Slc9a3r1	chr11:115024654-115042492	39.8221	56.3715	31.8864	37.4486	26.4695	48.451	33.7654	36.4645	43.8314	46.6033	42.8597	28.1053	84.6395	84.8779	0.00535876	-1.03435	2.27094	XEN
XLOC_004698	Numb	chr12:85134983-85262884	7.62062	4.03716	7.86618	6.78482	11.5852	11.4523	13.6769	13.8815	9.8533	15.8882	12.2737	8.18118	13.2673	13.6528	0.00648567	-1.03314	2.18804	XEN
XLOC_001640	Arl1	chr10:88194158-88205947	58.4959	83.828	77.5433	54.4217	67.7834	74.8588	59.5458	66.195	56.2707	173.481	167.447	84.0457	126.283	154.191	0.00641809	-1.03217	2.19259	XEN
XLOC_007755	Slx4	chr16:3979122-4001680	4.55822	3.92433	5.45892	4.94645	3.88013	4.87306	4.62878	3.55404	3.77499	6.23835	7.76969	4.33585	11.1717	8.11768	0.00950124	-1.03034	2.02222	XEN
XLOC_011437	Ttpal	chr2:163428049-163444749	2.74113	3.30331	2.45057	2.91717	6.85348	5.69104	7.71062	6.22949	2.37534	10.413	7.59819	5.67964	4.92492	6.71946	0.00828606	-1.02906	2.08165	XEN
XLOC_014265	Icmt	chr4:151671322-151692734	9.25742	11.0562	8.19265	10.7986	14.555	18.4803	14.7072	13.6189	13.3691	26.075	25.9363	13.4214	20.5698	19.5078	0.000653611	-1.02809	3.18468	XEN
XLOC_015131	Plb1	chr5:32535080-32666729	0.1	0.1	0.1	0.1	0.107251	0.1	0.114806	0.1	0.13161	0.200704	0.1	0.117435	0.218259	0.188259	0.000356694	-1.02332	3.4477	XEN
XLOC_002266	Arhgef25	chr10:126619576-126627110	11.7614	17.6643	9.21159	14.3531	21.1656	14.4871	15.3486	21.0093	18.5431	18.6102	14.6756	18.4487	25.5932	28.2436	0.00846608	-1.02286	2.07232	XEN
XLOC_019448	Gde1	chr7:125832071-125849252	30.1478	23.8734	34.1688	26.2305	28.8071	38.0444	23.9856	27.3575	32.852	71.9562	45.5313	23.7902	60.5527	55.6941	0.00134319	-1.02285	2.87186	XEN
XLOC_021996	Pdcd6ip	chr9:113560861-113617377	24.2425	23.6254	28.6144	26.7017	29.6644	48.7249	30.5945	28.3107	21.9394	64.4766	66.29	26.7125	55.3296	49.4238	0.000442912	-1.02178	3.35368	XEN
XLOC_011442	Ywhab	chr2:163820932-163844323	62.202	88.649	77.8083	62.9827	98.6326	117.423	112.213	123.115	83.2862	132.536	136.479	101.213	151.252	144.736	0.00152512	-1.02134	2.8167	XEN
XLOC_016094	Fbxw8	chr5:118514989-118605467	28.1566	22.5892	24.7949	24.8804	27.8373	42.1608	29.4774	26.4863	21.4831	54.9301	62.0773	23.0774	56.3036	45.5083	0.00228382	-1.01984	2.64134	XEN
XLOC_016210	Ap1s1	chr5:137510863-137521930	44.5726	58.188	40.6311	47.8155	31.1235	67.0809	38.4147	33.3592	42.5987	110.637	94.4456	45.8388	104.45	89.3886	0.00252377	-1.01972	2.59795	XEN
XLOC_011890	Zdhhc5	chr2:84518558-84555321	14.9607	15.1946	13.4697	14.4687	18.9562	29.7233	22.9176	19.4111	16.2079	47.0759	35.4923	18.2564	32.678	25.9839	0.00224319	-1.01404	2.64913	XEN
XLOC_015466	Brap	chr5:122110594-122137256	9.29569	9.58824	10.6603	9.16993	12.5891	15.2529	12.9297	13.9232	9.90097	22.2739	18.9782	10.9812	22.0612	17.024	0.00371096	-1.01376	2.43051	XEN
XLOC_009787	Atp9b	chr18:80930879-81130797	6.04586	6.03969	5.39656	6.29243	8.66635	8.59423	7.78862	7.53612	5.53713	13.4141	10.1867	6.88141	13.6099	10.3125	0.00458612	-1.00894	2.33855	XEN
XLOC_017046	Dennd2a	chr6:39412376-39507833	9.2063	5.97107	10.4207	8.00141	18.0046	12.8323	18.986	16.4531	12.9682	5.91855	10.8345	12.0815	17.3114	16.4302	0.00425743	-1.00609	2.37085	XEN
XLOC_011505	Rab22a	chr2:173485345-173527683	14.1444	16.8082	13.0864	13.2842	15.228	19.1106	16.9011	14.8698	13.3661	35.7486	29.9176	15.8681	30.0086	27.4988	0.000650461	-1.00463	3.18678	XEN
XLOC_011646	Uap1l1	chr2:25217011-25221146	41.0349	35.64	40.139	34.5548	7.80412	38.4388	14.3083	9.05694	23.7665	79.3554	67.6714	14.5568	86.2435	65.4945	0.00500909	-1.00352	2.30024	XEN
XLOC_003150	Syngr2	chr11:117670980-117675600	44.8916	40.982	40.7446	41.6345	20.9174	64.7315	36.5082	24.5702	36.5895	77.197	49.2396	25.2504	86.5002	82.1143	2.79996e-05	-1.0031	4.55285	XEN
XLOC_018197	Clpb	chr7:108812281-108938682	25.6657	23.4105	23.5435	23.7711	15.6032	17.4028	14.9523	14.623	22.9314	10.423	9.68422	16.3827	13.8646	10.2109	0.000920357	1.00133	3.03604	ESC
XLOC_017644	Rps5	chr7:13507659-13512035	3042.96	3577.27	2891.61	3202.6	1787.26	2139.35	2283.5	2195.83	3082.35	1019.24	1458.89	2449.49	1507.75	1660.83	0.00212323	1.00456	2.673	ESC
XLOC_015058	Fam185a	chr5:20930720-20987942	8.89871	9.67682	10.8942	8.32859	4.92091	4.68224	5.15203	3.74602	7.57265	2.11248	3.08368	6.17404	5.39098	3.97693	0.00709347	1.01252	2.14914	ESC
XLOC_001876	Rps12	chr10:23504988-23507015	4369.03	4147.52	3956.7	5181.81	2302.15	2901.04	3175.66	2874.56	4080.66	1381.05	1976.94	2884.4	1845.19	2528.08	0.0080835	1.0133	2.0924	ESC
XLOC_021021	Gm5617	chr9:48303447-48304080	27.5983	23.6166	30.2794	26.05	10.8086	7.32016	13.7934	9.83701	20.5519	9.45445	6.56014	11.3206	15.823	10.7608	0.00644401	1.01631	2.19084	ESC
XLOC_001958	Mcm9	chr10:53257129-53350245	3.77916	3.16084	4.06159	3.51619	3.36993	4.01952	5.19407	2.5523	2.42671	1.52438	2.14965	2.55195	1.82628	1.76141	0.00312526	1.01669	2.50511	ESC
XLOC_005197	Gfm2	chr13:97907891-97968312	25.442	28.5304	24.4903	21.4702	12.6771	18.3668	14.5942	12.6653	23.4927	13.7107	14.1749	17.9541	14.859	9.79629	0.00910923	1.01906	2.04052	ESC
XLOC_012644	Supt20	chr3:54497026-54520759	24.518	22.6046	25.6547	19.5432	19.9105	15.9071	20.5317	18.1175	25.1956	16.5039	20.5094	19.99	11.2681	11.3928	0.00423209	1.02645	2.37345	ESC
XLOC_000583	Sde2	chr1:182781281-182798245	51.996	45.5611	57.1292	44.1027	31.901	21.1751	34.4497	32.8072	52.1013	22.0139	32.89	45.7337	27.3067	21.4606	0.00648188	1.02725	2.1883	ESC
XLOC_014616	Mrpl37	chr4:106728478-106739471	41.368	52.6088	37.5034	43.0317	26.6646	31.5262	27.2516	31.6659	46.7204	29.173	36.2685	40.3105	21.3701	21.3336	0.00983098	1.03089	2.0074	ESC
XLOC_020848	Swsap1	chr9:21760196-21762714	11.3357	11.2116	9.64144	9.27647	7.15828	7.06108	6.30357	6.30957	8.86456	5.00946	4.73758	7.58386	6.13081	4.01089	0.00669258	1.0316	2.17441	ESC
XLOC_018874	Zfp940	chr7:30628954-30638667	5.26492	5.732	6.95285	5.384	3.88967	2.45368	4.99072	4.61974	5.80507	1.52977	2.23713	3.87172	3.06742	2.63847	0.00738905	1.0319	2.13141	ESC
XLOC_020444	Tma16	chr8:69000244-69010406	31.1809	30.1535	32.6347	31.944	16.8732	14.8213	20.9242	22.0663	27.191	8.36458	16.6781	28.4004	14.788	15.902	4.93159e-05	1.03659	4.30701	ESC
XLOC_016034	Pxmp2	chr5:110703304-110715187	12.3564	12.9982	11.5942	11.5333	13.048	9.58668	11.5891	12.784	16.3242	7.3384	4.80375	13.3642	6.02251	5.79334	0.00029352	1.03673	3.53236	ESC
XLOC_020250	Xab2	chr8:3610089-3621296	68.7224	77.4821	59.5526	65.3475	33.7365	41.8369	41.4438	34.2175	64.3752	29.9369	33.0382	40.8428	28.8317	37.1621	0.00488758	1.03845	2.31091	ESC
XLOC_006738	Rpl8	chr15:76734500-76736748	4515.37	3715.87	3847.32	4941.92	1294	1981.94	1829.59	1882.41	3443.67	947.513	1643.65	2462.19	2038.75	2094.31	0.00718434	1.04199	2.14361	ESC
XLOC_000102	Wdr75	chr1:45852345-45880458	82.1738	61.0987	84.9957	74.0936	52.2435	36.2178	56.0436	73.7583	82.8719	18.0618	50.9965	82.3333	38.1357	35.2122	0.00855098	1.04345	2.06798	ESC
XLOC_021293	Vprbp	chr9:106724306-106783323	22.9134	26.0774	25.8051	21.2807	14.7825	13.7642	16.2053	16.0617	26.1605	11.6136	15.9935	20.6995	13.534	9.76061	0.00406981	1.04419	2.39043	ESC
XLOC_000961	Ddx18	chr1:123450411-123464557	92.8168	97.0185	99.3632	95.5816	58.8727	45.459	77.2888	84.0448	109.352	30.558	65.3566	111.306	49.6852	43.5677	5.81311e-05	1.04481	4.23559	ESC
XLOC_005405	Rpp40	chr13:35986972-35998216	10.351	10.4347	10.0215	8.91535	5.41625	5.63739	4.74036	4.90038	11.3029	1.99178	3.59905	10.0239	6.38788	3.23352	0.00960709	1.04564	2.01741	ESC
XLOC_020093	D230025D16Rik	chr8:107749087-107779053	29.4144	28.8199	35.4859	37.3261	21.2074	15.8228	18.7719	22.6875	33.2313	16.5067	17.9223	25.8954	15.5056	16.0581	0.00616892	1.05374	2.20979	ESC
XLOC_018113	Whamm	chr7:88716177-88741722	6.94512	7.64879	8.35612	7.08047	3.07689	4.96039	2.99384	2.82338	6.00012	6.92926	4.3313	3.67637	3.85891	3.36927	0.00151992	1.05472	2.81818	ESC
XLOC_014530	Cdk5rap2	chr4:69884057-70071401	8.26964	7.57868	7.80277	7.47705	9.37303	8.08886	10.2064	7.75478	9.5211	4.29396	6.4795	6.94022	3.34948	4.14134	0.000355066	1.05502	3.44969	ESC
XLOC_015795	Nop14	chr5:34981184-35002797	50.5968	50.6151	45.1743	47.4037	26.4204	33.5959	29.821	33.315	36.4218	24.4675	24.1525	38.8776	24.8567	21.7664	0.000336915	1.05538	3.47248	ESC
XLOC_016339	Acn9	chr6:6906017-6989220	20.7442	19.9277	24.6596	22.673	9.34683	16.1257	11.0969	8.45207	8.20792	6.83804	6.85746	11.5135	10.77	10.3976	0.00198769	1.05572	2.70165	ESC
XLOC_018252	Trim6	chr7:111367308-111383666	39.9185	38.3175	37.1936	43.4093	19.022	26.5446	17.97	14.9484	51.1073	9.41773	20.1921	39.0228	23.519	14.6808	0.00367329	1.05593	2.43494	ESC
XLOC_002870	Bcas3	chr11:85166665-85645890	13.759	10.4933	11.4349	12.4616	9.90727	8.09625	10.3892	10.6185	15.7297	15.9437	7.06645	8.95686	5.62359	5.94107	0.00406275	1.05778	2.39118	ESC
XLOC_014803	Atpif1	chr4:132086469-132089574	511.796	472.78	416.509	540.621	279.2	303.727	370.146	351.803	487.802	289.576	256.486	340.358	203.7	262.257	0.00460423	1.05906	2.33684	ESC
XLOC_013933	Selrc1	chr4:108000756-108013323	10.403	10.213	9.93263	10.4798	13.3795	12.3523	11.5931	12.9	10.9258	4.99659	5.88384	10.4764	6.01278	3.81806	0.00155307	1.06124	2.80881	ESC
XLOC_001446	Aifm2	chr10:61178010-61246612	6.64553	8.64214	7.12751	6.74049	5.53974	4.8678	4.39794	3.49325	8.00968	6.96185	4.41921	8.25587	3.76099	3.21155	0.00599784	1.06402	2.22201	ESC
XLOC_000470	Cenpl	chr1:163001022-163016474	16.499	12.3964	15.7787	12.727	11.786	6.77143	11.7319	14.1327	15.8402	3.91045	10.7305	12.661	6.84343	6.85112	0.00873999	1.06748	2.05849	ESC
XLOC_018094	Ticrr	chr7:86805081-86859072	12.7271	11.1109	11.3906	12.2349	6.78793	6.76167	7.86568	5.98051	17.2811	3.14557	8.12873	11.1063	6.57034	4.73657	0.00143465	1.06961	2.84325	ESC
XLOC_009441	Srfbp1	chr18:52625346-52650392	28.6652	36.8744	34.9949	31.4462	12.8634	16.9273	19.2796	16.2315	32.5351	9.93877	16.5602	22.2895	17.3295	14.0916	0.00407359	1.07052	2.39002	ESC
XLOC_000139	Nop58	chr1:59741849-59768354	186.714	188.771	219.116	192.952	140.036	102.44	153.896	182.425	196.351	47.9287	125.351	228.804	99.5788	87.7287	0.000956757	1.07197	3.0192	ESC
XLOC_020563	Siah1a	chr8:89247836-89270959	28.1036	27.5077	31.3066	22.8948	32.4487	18.3033	22.9089	23.2144	33.7183	16.2133	13.4214	25.6684	12.3424	13.6849	0.0053791	1.07695	2.26929	ESC
XLOC_014960	Slc25a33	chr4:149118144-149148376	24.3009	25.427	20.7968	20.6962	11.7825	10.8231	10.3902	18.1726	32.0772	9.40615	9.33508	18.5931	8.36887	13.2181	0.00688438	1.0792	2.16214	ESC
XLOC_022002	Cnot10	chr9:114494991-114549318	36.1433	38.6184	34.0641	36.0561	19.3066	18.3348	20.2755	21.4509	32.7118	13.7202	19.565	24.7128	18.5009	15.7353	0.000306872	1.08128	3.51304	ESC
XLOC_013604	Rpf1	chr3:146169309-146184387	57.208	67.0635	62.5767	59.4554	41.1143	40.0737	44.1466	53.5197	49.8169	22.1082	27.1983	51.5366	30.9493	27.126	0.000673302	1.08444	3.17179	ESC
XLOC_007962	Qtrtd1	chr16:43861525-43889789	15.6865	14.5967	11.6579	14.4043	12.7756	8.38528	11.2086	13.0731	16.7746	4.78556	8.41116	17.3321	5.22055	7.99451	0.00832212	1.09211	2.07977	ESC
XLOC_002947	Cbx1	chr11:96650449-96669954	75.0988	95.737	85.2204	75.3396	66.9034	54.2293	75.7934	76.7492	100.146	25.8163	43.8823	76.9364	40.2651	37.365	0.00401043	1.09387	2.39681	ESC
XLOC_020382	Dlc1	chr8:37630792-38015496	50.7643	39.2429	36.2434	41.3424	14.3691	17.6239	5.56792	9.14852	70.1201	52.7923	44.1111	40.9387	20.4418	18.8112	0.00924259	1.09409	2.03421	ESC
XLOC_014182	Sdhb	chr4:140517185-140535107	139.135	127.025	159.694	124.356	58.9099	61.5401	66.8173	68.3046	108.912	73.5333	73.5448	88.9447	58.8638	69.8776	0.0042942	1.09551	2.36712	ESC
XLOC_014492	Inip	chr4:59782518-59796727	10.7109	12.5485	14.0244	12.3198	12.7591	10.0266	12.3328	12.7257	14.2286	6.76589	11.6624	11.2438	4.88483	6.71745	0.00474073	1.09604	2.32415	ESC
XLOC_013908	Oma1	chr4:102986450-103039033	11.9444	9.97479	10.6887	10.6474	9.9759	9.09416	9.22171	10.5671	10.9617	9.7887	7.67099	9.26326	4.11321	6.00414	0.00243493	1.09605	2.61351	ESC
XLOC_007756	Trap1	chr16:4037144-4077810	94.4585	95.7647	89.3425	87.5402	55.5629	45.6796	54.7308	53.255	116.635	25.5307	38.8844	81.3842	41.0842	44.309	9.63165e-05	1.104	4.0163	ESC
XLOC_000660	Rpl7	chr1:16091375-16094514	3252.72	2894.44	3900.6	3289.74	1824.08	1570.2	2736.79	2539.1	3293.64	897.608	1943.24	2885.26	1454.54	1631.72	0.00487405	1.11156	2.31211	ESC
XLOC_003593	Rpa1	chr11:75113760-75161885	97.059	114.264	95.2637	87.172	101.623	88.2141	110.806	124.667	149.198	26.8472	55.6262	130.941	46.0537	44.9654	0.00346218	1.11307	2.46065	ESC
XLOC_017408	Gapdh	chr6:125111869-125115601	5573.39	4218.03	4906.92	5535.85	1683.32	2508.69	2609.35	2104.93	5889.59	1604.99	2874.9	3607.07	2334.67	2322.64	0.00467544	1.11923	2.33018	ESC
XLOC_008125	Psmg1	chr16:96201541-96212510	89.6293	73.4675	67.6753	78.0253	34.2256	32.4278	30.203	46.0609	77.6805	21.9668	34.8141	62.7338	30.9007	40.0506	0.00516471	1.12176	2.28695	ESC
XLOC_014999	Atad3a	chr4:155114748-155135207	63.0373	70.9197	51.0793	68.5701	28.3714	40.8341	30.9919	31.5382	55.9046	20.9661	31.9905	45.9101	27.1352	31.074	0.00707374	1.12327	2.15035	ESC
XLOC_013538	Mettl14	chr3:123071212-123088908	18.2768	15.8069	20.274	17.6492	17.8235	14.2366	17.8872	20.5907	22.7905	8.38165	10.2401	19.5636	8.18865	8.28826	0.00211757	1.12769	2.67416	ESC
XLOC_015597	Sun1	chr5:139676590-139725793	53.9965	40.2771	54.6399	53.877	16.8452	18.1156	17.8468	19.9576	48.0608	22.627	27.5923	29.853	24.7462	21.586	0.00656359	1.1299	2.18286	ESC
XLOC_008375	Rrp1b	chr17:32173106-32199807	34.8272	26.1434	30.9855	34.6723	13.8749	15.9845	16.3999	16.4274	33.2623	5.91889	15.24	26.13	16.1082	12.7598	0.005948	1.13306	2.22563	ESC
XLOC_014096	Srsf4	chr4:131429553-131457640	56.2521	51.2916	46.3409	64.0729	35.828	42.2196	35.8245	45.3486	62.8603	23.6658	33.1009	39.0051	21.4834	28.0729	0.00784263	1.13691	2.10554	ESC
XLOC_020160	Mon1b	chr8:116159485-116179433	8.81406	6.58692	8.86555	8.35524	5.6673	7.62001	7.67073	5.92561	4.94852	6.27083	7.03077	4.80402	3.12372	4.28577	0.00714095	1.13839	2.14624	ESC
XLOC_022563	Eif1ax	chrX:155810126-155823631	186.952	213.241	224.996	188.429	109.363	137.47	182.266	146.299	191.932	67.8183	100.704	197.048	91.1791	93.1971	0.00139603	1.1417	2.85511	ESC
XLOC_015794	Mfsd10	chr5:34976295-34979763	35.4831	33.4049	30.3788	38.8395	17.4822	23.1312	17.9113	20.991	31.2919	23.1646	17.9941	21.3041	19.3348	11.9575	0.00569105	1.1419	2.24481	ESC
XLOC_005173	Rps23	chr13:91062726-91064337	3410.01	3179.5	3843.36	3987.65	1950.81	2338.76	2413.43	2649.9	3411.14	1078.67	1733.49	2716.88	1725.02	1540.9	0.0023489	1.14256	2.62914	ESC
XLOC_002668	Kcnab3	chr11:69139759-69146543	2.54525	2.95464	2.35595	2.8392	1.13022	0.7872	0.867866	0.79602	2.27747	1.17509	0.773711	0.899189	1.12475	1.29044	0.00225455	1.14673	2.64694	ESC
XLOC_004179	1110008L16Rik	chr12:56381800-56483478	14.7201	12.7238	12.3337	13.593	8.35323	6.2874	6.12215	9.39295	17.3956	4.32521	5.2419	12.2082	6.49122	5.54912	0.000974107	1.14817	3.01139	ESC
XLOC_011257	1110034G24Rik	chr2:132516018-132576791	6.551	6.68678	5.26861	5.69433	6.29321	4.6524	3.55396	7.68844	11.8987	3.01777	3.02023	5.42436	2.89073	2.55868	0.00309544	1.15088	2.50928	ESC
XLOC_017875	Zfp382	chr7:30906966-30920051	3.46464	3.38216	3.36129	2.87154	1.86622	1.81904	2.42454	1.18705	3.01654	2.1379	1.87757	2.19019	1.87341	1.07171	0.00482112	1.15092	2.31685	ESC
XLOC_012469	Zfp64	chr2:168750860-168781087	34.2575	31.8713	33.9296	33.5957	15.8321	26.5167	18.8196	20.1411	28.0144	20.2507	28.9319	19.0841	10.0578	19.9894	0.00425984	1.1532	2.37061	ESC
XLOC_011142	Rpusd2	chr2:118860525-118867933	7.14853	7.30657	8.69501	7.61418	4.57861	4.69519	3.91372	4.83343	6.18743	2.91003	3.80423	4.80579	3.9638	2.9389	0.00224429	1.15602	2.64892	ESC
XLOC_013031	Adh5	chr3:138106127-138118463	250.277	252.511	236.54	248.609	123.183	109.534	104.519	104.011	233.112	87.9671	102.863	155.591	130.966	90.6247	0.000537646	1.15652	3.2695	ESC
XLOC_005609	Cox7c	chr13:86184402-86186400	1759.89	1544.12	1901.99	1793.85	834.627	754.771	1058.18	837.023	1588.35	477.191	760.162	1127.44	865.769	701.326	0.00142919	1.15923	2.84491	ESC
XLOC_010903	Cdca7	chr2:72314275-72324947	91.5579	78.5333	78.1089	74.6503	58.2343	37.1056	57.1335	64.5897	133.55	7.821	25.6225	75.0265	45.1623	26.9707	0.0047905	1.16213	2.31962	ESC
XLOC_008706	Tfb1m	chr17:3326572-3557713	12.2296	13.1334	14.2955	12.1398	12.195	10.8995	10.1623	9.08303	12.5052	4.66903	5.05335	12.0604	5.11787	6.4376	0.00110053	1.16433	2.9584	ESC
XLOC_007744	Wrb	chr16:96367025-96379459	16.3404	17.4834	18.1817	17.3772	33.6085	21.3383	24.9378	27.7027	26.9503	10.3224	12.5087	25.3072	5.43906	10.0005	0.00309296	1.16794	2.50963	ESC
XLOC_013535	Usp53	chr3:122636518-122687365	2.60779	3.21087	3.06987	3.18073	4.73223	3.86294	6.027	3.69342	3.59458	2.82427	2.18209	3.29702	1.38837	1.29469	0.00137826	1.16939	2.86067	ESC
XLOC_004238	Mthfd1	chr12:77356218-77420807	130.187	104.359	115.529	141.039	54.5923	60.4923	53.7193	55.8487	121.876	27.9028	47.8928	84.7463	54.5794	54.2013	0.00482104	1.17464	2.31686	ESC
XLOC_009512	Rnmt	chr18:68460008-68484506	27.3157	30.1044	30.8532	26.3344	17.8915	14.6107	16.5052	17.5787	25.7324	11.09	13.0496	22.5587	14.6023	10.6938	0.0013722	1.17972	2.86258	ESC
XLOC_014669	Rps8	chr4:116826440-116828737	2797.34	2649.01	3066.42	3224.26	1438.22	1955.51	2076.98	2016.97	2661.46	1132.71	1502.19	1923.87	1088.49	1498.59	0.00209179	1.18167	2.67948	ESC
XLOC_012617	Spata5	chr3:37319201-37478017	24.2105	24.3746	21.5286	18.3452	16.0366	14.7097	16.8119	16.3836	22.027	7.66817	9.79306	19.8926	11.4614	8.01037	0.00643288	1.18362	2.19159	ESC
XLOC_009774	8030462N17Rik	chr18:77872019-77952749	15.0513	12.7775	14.5655	12.8652	9.00475	8.20143	9.71876	8.71938	13.0107	8.0762	10.7239	12.0519	5.96659	6.19591	0.000910231	1.18378	3.04085	ESC
XLOC_021407	Rpl14	chr9:120480633-120483770	1988.92	1745.24	2448.11	2078.57	812.632	1013.94	931.743	1079.58	1517.79	477.355	816.24	1312.47	938.162	879.737	0.00621047	1.18402	2.20688	ESC
XLOC_003482	Adprm	chr11:66851381-66866120	12.3264	13.0104	12.3198	9.7726	8.65597	8.21316	7.60487	11.704	11.8062	5.55949	5.48887	10.4285	5.39432	5.04283	0.00350058	1.18405	2.45586	ESC
XLOC_000878	Ncl	chr1:88241293-88256030	367.706	286.539	425.121	346.761	221.044	179.51	254.092	265.545	416.451	79.0586	228.308	407.259	166.064	147.506	0.00992667	1.18524	2.0032	ESC
XLOC_018162	Ints4	chr7:104629465-104689908	30.5731	36.4116	35.4249	30.2791	24.6905	20.2671	24.3247	22.3126	34.7288	14.0793	15.9467	27.3057	15.8104	13.3176	0.00178638	1.18757	2.74803	ESC
XLOC_010738	Odf2	chr2:29745239-29787266	67.6038	69.3918	69.9293	75.0327	19.9905	34.1333	27.2711	21.1913	71.542	29.1753	36.2001	49.7051	29.2619	32.3555	0.000102951	1.19407	3.98737	ESC
XLOC_016717	Setmar	chr6:108015038-108027121	3.26951	4.5297	3.59024	3.53183	4.76666	3.65991	3.43761	4.84913	3.51312	1.90719	1.62505	4.18769	1.80643	1.4399	0.00791898	1.20049	2.10133	ESC
XLOC_010684	Sapcd2	chr2:25227840-25233733	11.5052	8.33793	11.443	10.9919	3.60204	5.77641	4.29131	3.85709	8.34442	2.11072	5.04106	5.80079	4.65257	4.50351	0.00607474	1.20711	2.21647	ESC
XLOC_015644	Zkscan5	chr5:145965427-145982619	10.5334	9.82395	8.56619	10.5997	6.78345	4.61318	5.39886	6.2022	11.4324	6.48888	3.99009	6.83952	4.33659	4.21709	0.00138634	1.20808	2.85813	ESC
XLOC_005382	Cdkal1	chr13:29417174-29947457	14.1332	13.7138	14.1766	12.1472	6.92857	6.53333	5.74119	6.2259	11.3239	5.93372	6.30125	9.43109	7.39217	4.32513	0.00287364	1.20888	2.54157	ESC
XLOC_020677	Tmem170	chr8:114388797-114400575	18.4761	18.6007	21.561	17.6827	9.43005	17.0786	12.659	12.2983	17.7396	12.1303	16.6821	12.4957	7.65706	8.8346	0.00122615	1.21033	2.91146	ESC
XLOC_023028	Gnl3l	chrX:147417675-147451865	48.875	43.7376	44.0688	40.257	21.0919	19.9638	18.5374	21.7268	40.8456	20.4796	21.3785	31.7429	19.599	18.4684	0.000711448	1.21662	3.14786	ESC
XLOC_014727	Ppie	chr4:122804367-122817184	56.8543	57.7987	52.4483	51.9931	30.0525	31.0614	30.0556	39.6355	49.9166	17.8935	27.1839	39.3683	21.4793	25.6352	0.000264037	1.21731	3.57833	ESC
XLOC_014041	Mtf1	chr4:124479792-124527974	4.10438	3.61372	4.7519	4.36412	3.0515	2.99688	2.81086	2.95307	3.84916	4.3503	3.52048	3.40785	1.71893	1.89743	0.0026919	1.21878	2.56994	ESC
XLOC_020152	Aars	chr8:113557866-113581499	175.049	194.236	146.259	145.849	50.958	82.2284	73.6592	61.7342	108.448	89.6755	94.3867	101.007	65.3182	75.9384	0.00625555	1.22719	2.20373	ESC
XLOC_016940	2810474O19Rik	chr6:149257935-149284185	18.5052	17.0538	22.5586	17.2433	46.6853	21.7867	32.5922	25.2146	17.8142	13.8217	15.2862	17.3594	9.1144	6.91536	0.00601282	1.23306	2.22092	ESC
XLOC_014815	Nudc	chr4:133088456-133101942	267.061	283.298	227.295	322.04	119.648	164.282	150.569	155.875	286.267	108.744	140.835	239.094	88.196	145.125	0.00983264	1.23671	2.00733	ESC
XLOC_018675	Gltscr2	chr7:16523184-16531457	215.645	177.413	208.052	256.095	104.343	118.173	105.793	106.095	185.951	60.8045	71.0737	130.802	82.2875	99.562	0.00769633	1.2369	2.11372	ESC
XLOC_012354	Cdk5rap1	chr2:154161121-154198455	13.3238	13.8003	14.4978	13.0324	6.02997	6.32714	9.31312	6.24216	12.8431	6.57784	5.92902	10.3266	4.49275	7.04656	0.00100284	1.24378	2.99877	ESC
XLOC_019769	Mrps31	chr8:23521811-23540137	50.8459	54.9626	52.6105	42.1007	19.6871	21.3789	19.0117	26.5156	61.8245	21.5364	23.8103	45.2328	20.3453	21.9614	0.00239398	1.24479	2.62088	ESC
XLOC_014998	Mib2	chr4:155028580-155043363	14.2128	12.3097	10.6514	13.7048	5.96753	4.09299	4.38666	3.48379	8.23524	8.73216	5.66738	6.84694	5.21532	5.46706	0.00354643	1.25183	2.45021	ESC
XLOC_016636	Npm3-ps1	chr6:85026134-85027120	1.08841	1.15945	1.03713	1.2842	0.29174	0.498592	0.438292	0.666663	0.828092	0.1	0.266521	0.983731	0.392456	0.561263	0.00223026	1.2603	2.65164	ESC
XLOC_015541	Abhd11	chr5:135485021-135489027	26.1925	31.668	25.0841	35.5186	9.59788	26.0463	16.6971	9.95603	21.2076	8.97955	11.8213	17.1582	11.8721	12.814	0.00924573	1.26267	2.03406	ESC
XLOC_011212	Mrps5	chr2:127413161-127429722	66.8885	70.3217	66.2263	65.0928	30.3751	30.9374	36.3732	39.6972	73.1939	16.12	29.3104	61.2951	29.6036	26.1776	3.88635e-05	1.26723	4.41046	ESC
XLOC_003038	BC030867	chr11:102110195-102126497	21.7714	15.4723	16.1851	18.0273	6.44021	9.6018	9.09921	5.9586	23.9804	2.8642	7.02604	10.9436	7.5524	7.2333	0.00777172	1.27285	2.10948	ESC
XLOC_011843	Mettl5	chr2:69699618-69723661	35.7922	38.8244	47.0625	33.7461	9.22852	9.6668	12.2958	12.3453	25.1541	11.1056	11.9152	21.5066	15.6708	16.4808	0.00660911	1.27326	2.17986	ESC
XLOC_014279	Pex10	chr4:154441138-154446515	12.032	11.0359	9.95568	11.2013	6.87974	10.1084	8.35497	7.99398	9.40492	5.95258	6.95654	6.71243	4.98174	4.12158	0.000714307	1.28039	3.14612	ESC
XLOC_021450	Birc3	chr9:7848700-7873170	2.16778	2.10042	1.84471	1.80291	1.13296	1.64315	1.34005	1.3629	1.39653	1.99327	1.11738	2.1025	0.588063	1.03572	0.00380658	1.28538	2.41946	ESC
XLOC_019883	Ints10	chr8:71317852-71351543	44.942	42.6703	58.1371	40.7198	30.4017	27.7537	28.2056	30.911	38.3275	19.0408	21.6513	30.844	19.076	19.0151	0.00951542	1.29141	2.02157	ESC
XLOC_020527	Cd97	chr8:86239075-86265210	21.9372	22.2661	28.5663	21.2031	5.56528	5.77422	5.36815	6.50113	36.7977	22.3117	9.312	31.3543	9.18486	9.9859	0.0056492	1.29333	2.24801	ESC
XLOC_013814	Prpf4	chr4:62069816-62088024	19.1322	22.1226	17.812	18.2311	14.5643	14.0479	14.9294	14.2497	18.9608	8.13712	12.4071	16.3936	7.9953	7.75353	0.00143023	1.29518	2.84459	ESC
XLOC_008609	Uhrf1	chr17:56442759-56462909	154.665	151.484	119.446	130.399	57.5975	83.4405	88.7044	72.2049	167.66	25.6275	80.5376	101.286	56.0524	57.0804	0.00289219	1.29705	2.53877	ESC
XLOC_021557	Dcps	chr9:34854163-34983572	56.8778	45.2339	48.8659	51.7471	36.0686	28.655	38.9328	44.0498	63.3555	18.2934	31.2127	45.7521	19.4894	21.44	0.00126878	1.30831	2.89661	ESC
XLOC_014479	Ptpn3	chr4:57203712-57314709	6.3966	7.47783	6.27401	6.39434	3.58926	7.62186	4.598	2.4279	10.6606	5.78998	8.23161	5.78061	1.93324	3.38223	0.00291066	1.32005	2.53601	ESC
XLOC_001792	Sarnp	chr10:128258826-128314694	95.6846	123.199	119.288	91.8364	58.2349	49.1717	63.4686	70.3422	101.067	39.6483	52.7671	87.8201	44.6625	41.3177	0.00589219	1.32229	2.22972	ESC
XLOC_021128	Pdcd7	chr9:65193874-65207450	28.9676	27.8477	25.5635	27.4716	18.482	19.3486	19.309	14.8447	22.5892	9.1663	12.4684	11.9685	11.1189	10.8336	0.000102021	1.32308	3.99131	ESC
XLOC_000636	Mrpl15	chr1:4763278-4775807	59.0273	44.5931	58.9358	51.997	28.7886	21.6106	29.408	34.8075	75.7297	13.1453	33.887	61.3005	20.8993	21.9562	0.00336387	1.32378	2.47316	ESC
XLOC_018842	1700049G17Rik	chr7:28692410-28714449	1.16371	0.966506	1.38212	1.12953	1.17222	0.408282	0.662675	1.18509	1.06397	0.621109	0.911048	0.829572	0.520191	0.406946	0.00631571	1.32385	2.19958	ESC
XLOC_017779	Cadm4	chr7:25267041-25289552	14.259	13.1265	14.7733	14.3023	4.16643	7.591	9.28885	5.09203	8.31148	3.64758	2.93239	3.80955	5.41192	5.83603	9.56719e-05	1.3276	4.01922	ESC
XLOC_010741	Set	chr2:29917515-29928097	508.344	669.596	589.919	452.805	265.517	299.412	291.603	304.053	716.413	130.103	266.488	575.168	244.056	198.092	0.00996637	1.32839	2.00146	ESC
XLOC_000243	Ptma	chr1:88423310-88427273	3087.41	3173.47	4132.3	3261.82	1434.65	1284.43	2087.01	1996.39	3450.55	563.919	1611.38	2474.67	1242.45	1473.5	0.00513857	1.3299	2.28916	ESC
XLOC_015781	Pisd	chr5:33078961-33128275	57.437	42.5432	45.3255	56.0342	20.1039	23.227	27.5665	21.1949	43.145	20.1657	18.2911	29.6357	20.5772	19.4195	0.00575757	1.33168	2.23976	ESC
XLOC_014792	Ythdf2	chr4:131740830-131768171	30.1006	24.1689	34.4977	28.0142	31.3983	23.5503	30.9107	34.7046	28.8607	19.6262	23.2051	24.9985	10.9132	12.284	0.00567422	1.33179	2.24609	ESC
XLOC_021182	Lysmd2	chr9:75473538-75485580	3.59562	2.75996	3.77572	3.51577	7.30488	8.22202	7.82101	8.60574	7.61649	3.97157	3.7364	6.03706	1.08991	1.62055	0.00529018	1.33198	2.27653	ESC
XLOC_014769	Rbbp4	chr4:128964864-129012614	108.028	124.772	137.653	94.2505	101.07	88.2948	104.967	119.334	137.395	62.7789	82.6292	121.722	49.209	42.5761	0.00813457	1.33998	2.08967	ESC
XLOC_022886	Pola1	chrX:90550104-90877494	21.1985	24.1968	21.3221	16.7423	18.9767	10.0219	13.3774	15.6691	27.7012	3.67843	8.96034	19.6287	9.72221	6.73761	0.00703452	1.34213	2.15277	ESC
XLOC_006594	Rad1	chr15:10415788-10423446	44.2701	39.4642	52.9617	41.8113	16.3214	16.2139	14.9758	17.9764	35.0849	14.0381	14.7706	23.6792	19.6887	15.2374	0.00419806	1.35361	2.37695	ESC
XLOC_014654	Rad54l	chr4:115748069-115796295	18.6307	24.341	20.6201	16.974	9.98517	13.6839	10.0824	8.17878	22.2437	5.58385	15.8225	16.7275	7.78116	7.91767	0.00666822	1.35951	2.17599	ESC
XLOC_021704	Ddx10	chr9:52906558-53056217	29.1539	37.4053	32.9952	27.8444	17.404	14.3222	19.197	19.8182	28.5939	8.96688	14.3923	27.1138	13.9151	10.811	0.00440817	1.36525	2.35574	ESC
XLOC_020470	Kxd1	chr8:73037294-73047079	50.5045	41.444	47.4	43.7627	19.8716	29.4642	23.3265	18.4737	53.67	20.9509	21.9957	24.8536	15.9727	19.4302	0.000903802	1.37078	3.04393	ESC
XLOC_014807	Ppp1r8	chr4:132382839-132399084	50.83	62.4034	42.8018	52.7369	42.8808	49.7957	71.2451	51.7133	58.2076	25.0858	39.6256	53.5427	20.3156	20.0464	0.00609098	1.37086	2.21531	ESC
XLOC_014388	Kif24	chr4:41337780-41411881	2.65197	3.29131	3.42856	2.8251	1.84623	1.70629	2.08991	1.42411	2.33412	0.878139	1.92235	1.47793	1.56166	0.792116	0.00677335	1.37347	2.1692	ESC
XLOC_020672	Wdr59	chr8:113972683-114046007	15.5535	12.3352	13.2026	14.7948	7.61957	7.66744	9.06258	7.4946	12.6522	8.23564	7.53091	8.79495	5.30616	5.46422	0.00145706	1.37542	2.83652	ESC
XLOC_021191	Gsta4	chr9:78039772-78057156	368.941	374.035	461.442	329.146	110.34	151.855	203.001	172.098	472.049	310.707	172.236	260.313	160.441	132.883	0.00516382	1.38632	2.28703	ESC
XLOC_016121	Acad10	chr5:122071037-122110519	5.33133	4.06222	5.11281	5.6744	2.10016	2.598	3.54011	2.2141	3.96908	2.0403	2.30557	2.42081	1.96003	1.89936	0.00394435	1.38654	2.40402	ESC
XLOC_008273	Eci1	chr17:24563627-24576261	43.5869	44.2723	43.7508	35.0758	29.8049	25.5882	34.0544	19.8386	40.567	29.5956	19.7947	26.5587	10.8837	20.818	0.0045399	1.3945	2.34295	ESC
XLOC_019843	Mlf1ip	chr8:47637422-47702554	14.0606	16.4455	16.5011	11.8664	5.86081	5.83329	6.14675	6.63307	10.054	2.71012	4.21777	10.1079	5.52093	5.61184	0.0053048	1.40281	2.27533	ESC
XLOC_000394	Klhl12	chr1:136352131-136387450	29.9847	22.8121	33.512	25.5748	17.6367	10.8027	18.1094	19.0548	26.7348	7.49631	13.3381	22.3646	10.0295	11.1181	0.00814462	1.40343	2.08913	ESC
XLOC_014798	Rcc1	chr4:131887833-131901665	91.5361	77.5444	70.9188	82.2732	42.2167	61.2975	56.0906	53.2968	92.9731	23.4003	55.0769	68.0531	31.0015	29.657	0.00152198	1.4095	2.81759	ESC
XLOC_014088	Snrnp40	chr4:130037378-130067278	105.334	134.618	103.847	109.072	53.1006	74.9781	64.0148	72.6561	95.245	39.3446	68.8335	84.0175	41.2195	43.906	0.00287777	1.41144	2.54094	ESC
XLOC_014310	Rps20	chr4:3761619-3762747	4764.56	4120.33	4877.28	5236.36	2136.78	2523.99	3031.46	2848.88	3801.76	1216.85	1820.74	2690.15	1408.3	2155.66	0.00206578	1.41433	2.68492	ESC
XLOC_020669	Rfwd3	chr8:113794843-113824122	70.088	60.0096	85.5233	62.1072	69.6426	57.2911	66.2245	69.2714	75.5539	28.4722	40.8722	56.5604	27.5567	24.3791	0.00761669	1.41887	2.11823	ESC
XLOC_014739	Cdca8	chr4:124595708-124614161	102.056	99.0894	122.308	94.7724	43.3946	64.829	58.2916	57.4455	92.6421	20.809	59.8268	67.6895	31.9884	45.8381	0.00287969	1.42595	2.54065	ESC
XLOC_003701	Msi2	chr11:88152883-88579581	28.2157	20.5176	30.964	25.4318	27.8875	23.33	34.9363	30.086	24.1879	30.9239	12.6437	26.4132	9.24304	10.1874	0.00783365	1.43577	2.10604	ESC
XLOC_012729	Mrpl24	chr3:87723465-87734117	114.022	110.797	121.642	104.022	30.9742	33.745	42.423	38.8327	90.2944	31.5417	34.6636	63.4689	48.1961	34.9244	0.000481559	1.4382	3.31735	ESC
XLOC_011394	Epb4.1l1	chr2:156246787-156368950	6.35467	7.28606	6.58801	6.89114	9.3581	13.3033	8.09519	10.2116	13.4858	3.46014	2.6331	8.35502	1.28515	3.71568	0.00597046	1.43911	2.22399	ESC
XLOC_003148	Tmc8	chr11:117643610-117654451	2.82829	3.84484	4.1231	3.86733	0.616697	1.92339	0.683754	0.500669	1.99008	1.08715	0.53896	1.13938	1.01143	1.68643	0.00826561	1.44235	2.08273	ESC
XLOC_014127	Clhc1	chr4:134066913-134079837	31.6895	26.5571	25.7323	23.3181	6.32309	9.30833	8.73009	11.1146	24.2638	2.48119	8.83306	15.6194	11.2481	8.48653	0.00362597	1.44281	2.44058	ESC
[truncated: 386 more rows]
